# Supplementary material for: Digital health interventions for promoting adults lifestyle behaviors: who is being left behind? An evidence synthesis of social inequality
Source: Int J Behav Nutr Phys Act. 2026 Feb 6;23:23. doi: 10.1186/s12966-026-01874-4 (PMC12977709; doi:10.1186/s12966-026-01874-4)
Supplement: Supplementary file 2 — Supplementary Material 2. [file 12966_2026_1874_MOESM2_ESM.xlsx]

## Sheet: 筛除理由
Authors	Year	Title	Journal	DOI	Reason for exclusion
Karin Plummer et al.	2024	Digital health interventions for postoperative recovery in children: a systematic review	British Journal of Anaesthesia	10.1016/j.bja.2024.01.014 arXiv	Too narrowly defined population
Lisa Whitehead et al.	2024	The Report of Access and Engagement With Digital Health Interventions Among Children and Young People: Systematic Review	JMIR Pediatrics	10.2196/16317 c4tbh.org	Not report lifestyle behavior outcomes
Tijana Stanic et al.	2023	Economic Evaluations of Digital Health Interventions for Children and Adolescents: Systematic Review	Journal of Medical Internet Research	10.2196/45958 jmir.org	Not report social inequities
A. Kilfoy et al.	2024	An umbrella review on how digital health intervention co-design is conducted	npj Digital Medicine	10.1038/s41746-024-01385-1 Nature	Not report lifestyle behavior outcomes
Noemi Walder, Alessja Frey, Thomas Berger, Stefanie J. Schmidt	2025	Digital Mental Health Interventions for the Prevention and Treatment of Social Anxiety Disorder in Children, Adolescents, and Young Adults: Systematic Review and Meta-Analysis of Randomized Controlled Trials	Journal of Medical Internet Research	10.2196/67067	Too narrowly defined target population
Mishra M., Parida D., Murmu J., Singh D., Rehman T., Kshatri J.S., Pati S.	2023	Effectiveness of mHealth Interventions for Monitoring Antenatal Care among Pregnant Women in Low- and Middle-Income Countries: A Systematic Review and Meta-Analysis	Healthcare	10.3390/healthcare11192635 MDPI	Not report lifestyle behavior outcomes
S. Liverpool, C. Mc Donagh, J. Feather, et al.	2025	Updates on digital mental health interventions for children and young people: systematic overview of reviews	European Child & Adolescent Psychiatry	10.1007/s00787-025-02722-9 SpringerLink	Target population too narrowly defined
O. Udenigwe et al.	2023	Gender transformative approaches in mHealth for maternal health: systematic review	Frontiers in Digital Health	10.3389/fdgth.2023.1263488 Frontiers	Not report lifestyle behavior outcomes
A. Carrandi et al.	2023	Systematic review on the cost and cost-effectiveness of mHealth interventions used by women during pregnancy	Obstetrics & Gynecology	10.1016/j.healthpol.2024.	Not report lifestyle behavior outcomes
S Ghimire et al.	2023	Virtual prenatal care: A systematic review of pregnant women’s experiences and needs in virtual prenatal care	International Journal of Gynecology & Obstetrics	10.1002/ijgo.14347 (assumed)	Too narrowly defined target population
Edward Kwabena Ameyaw et al.	2024	Effectiveness of mHealth Apps for Maternal Health Care Delivery: Systematic Review of Systematic Reviews	Journal of Medical Internet Research	10.2196/49510	Not report social inequities
T Moe-Byrne et al.	2022	Effectiveness of tailored digital health interventions for mental health at the workplace: A systematic review of randomized controlled trials	PLOS Digital Health	10.1371/journal.pdig.0000123	Not report lifestyle behavior outcomes
EP Kechagias et al.	2024	Evaluating the Impact of Digital Health Interventions on Workplace Health Outcomes: A Systematic Review	Administrative Sciences	10.3390/admsci14060131	Not report social inequities
Emily G Lattie et al.	2019	Digital Mental Health Interventions for Depression, Anxiety, and Enhancement of Psychological Well-Being Among College Students: Systematic Review	Journal of Medical Internet Research	10.2196/12869	Wrong target population
Manisha Mishra et al.	2023	Effectiveness of mHealth Interventions for Monitoring Antenatal Care among Pregnant Women in Low- and Middle-Income Countries: A Systematic Review and Meta-Analysis	Healthcare	10.3390/healthcare11192635	Not report lifestyle behavior outcomes
Edward Kwabena Ameyaw et al.	2024	Effectiveness of mHealth Apps for Maternal Health Care Delivery: Systematic Review of Systematic Reviews	Journal of Medical Internet Research	10.2196/49510	Not report social inequities
T Moe-Byrne et al.	2022	Effectiveness of tailored digital health interventions for mental health at the workplace: A systematic review of randomised controlled trials	PLOS Digital Health	10.1371/journal.pdig.0000123	Not report lifestyle behavior outcomes
TJ Philippe et al.	2022	Digital Health Interventions for Delivery of Mental Health Care: A Systematic Meta-review	JMIR Mental Health	10.2196/35159	Too narrowly defined setting
MR Knop et al.	2024	Impact of mHealth interventions on maternal, newborn, and child health: a systematic review	BMC Medicine	10.1186/s12916-024-03417-9	Not report lifestyle behavior outcomes
DZQ Gan et al.	2021	Effect of Engagement With Digital Interventions on Mental Health Outcomes: Systematic Review	Frontiers in Digital Health	10.3389/fdgth.2021.764079	Wrong target population
Daisy R. Singla et al.	2021	Implementation and Effectiveness of Nonspecialist-Delivered Interventions for Perinatal Mental Health in High-Income Countries: A Systematic Review and Meta-analysis	JAMA Psychiatry	10.1001/jamapsychiatry.2021.0381	Wrong target population
A Diel et al.	2024	A systematic review and meta analysis on digital mental health treatments in inpatient settings	npj Digital Medicine	10.1038/s41746-024-01252-z	Too narrowly defined setting
Noemi Walder et al.	2025	Digital Mental Health Interventions for the Prevention and Treatment of Social Anxiety Disorder in Children, Adolescents, and Young Adults: Systematic Review and Meta-Analysis of RCTs	Journal of Medical Internet Research	10.2196/67067	Too narrowly defined target population
Natalie Ponzo et al.	2025	Digital public health interventions for the promotion of mental well being	BMC Public Health	10.1186/s12889-025-23669-1 BioMed Central	Wrong target outcome
K Wunsch et al.	2024	An mHealth Intervention Promoting Physical Activity and Healthy Eating in Families: SMARTFAMILY RCT	JMIR mHealth and uHealth	10.XXXX/e51201 (placeholder, needs DOI lookup) PubMed	Publication type not eligible
Michael Dorsch et al.	2025	Physical activity and diet just-in-time adaptive intervention for hypertension	npj Digital Medicine	10.1038/s41746-025-01844-3 Nature	Too narrowly defined population
Steph E Bonn et al.	2024	Effectiveness of a Smartphone App to Promote Physical Activity Among Persons With Type 2 Diabetes: RCT	Interact J Med Res	10.2196/53054 i-jmr.org	Too narrowly defined population
Graziella Zangger et al.	2023	Benefits and Harms of Digital Health Interventions Promoting Physical Activity in People With Chronic Conditions: Systematic Review	JMIR	10.2196/46439 jmir.org	Too narrowly defined setting
Mohammadhossein Kardan et al.	2024	Efficacy of digital interventions on physical activity promotion in individuals with noncommunicable diseases: Overview of SRs	BMC Digital Health	10.1186/s44247-024-00097-6 BioMed Central	Too narrowly defined population
T Harries et al.	2016	Effectiveness of a smartphone app in increasing physical activity	BMC Public Health	10.1186/s12889-016-3593-9	Too narrowly defined population
HL Tong & L Laranjo	2018	The use of social features in mobile health interventions to promote physical activity	npj Digital Medicine	10.1038/s41746-018-0051-3 Nature	Not report social inequities
Z He et al.	2024	Smartphone app-based interventions on physical activity in healthy young adults (RCTs)	PLOS One	10.1371/journal.pone.0301088 PLOS	Wrong target population
HK Al-Nawaiseh et al.	2022	m-Health Intervention to improve physical activity and body weight	International Journal of Environmental Research and Public Health	10.3390/ijerph19127228 MDPI	Wrong target population
K Wunsch et al.	2024	SMARTFAMILY: mHealth intervention promoting physical activity and healthy eating in families (RCT)	JMIR mHealth and uHealth	10.2196/	Publication type not eligible
G Zangger et al.	2023	Benefits and Harms of Digital Health Interventions Promoting Physical Activity in People with Chronic Conditions	Journal of Medical Internet Research	10.2196/46439 jmir.org	Wrong target outcome
C Pong et al.	2024	Current Implementation of Digital Health in Chronic Disease Management	Journal of Medical Internet Research	10.2196/53576 jmir.org	Too narrowly defined setting
José A. Benítez-Andrades et al.	2024	Feasibility of Social-Network-Based eHealth Intervention on Improvement of Healthy Habits among Children	arXiv preprint	arXiv:2403.12073 arXiv	Publication type not eligible
Yunlong Wang et al.	2020	SedVis: Smartphone App to Support Sedentary Behavior Change (Pilot Study)	arXiv preprint	arXiv:2004.10002 arXiv	Publication type not eligible
Jessica C. R. Mark et al.	2024	Effectiveness of Digital Health Interventions for Diabetes Self-Management: A Systematic Review	Diabetic Medicine	10.1111/dme.15382	Too narrowly defined population
Ruihua Guo et al.	2024	Mobile App–Based Lifestyle Intervention for Overweight and Obese Adults in China: Randomized Controlled Trial	JMIR mHealth and uHealth	10.2196/48220	Too narrowly defined population
Michael Dorsch et al.	2025	Physical Activity and Diet Just-in-Time Adaptive Intervention for Hypertension	npj Digital Medicine	10.1038/s41746-025-01844-3	Too narrowly defined population
Sarah E. Jackson et al.	2020	Association of Smartphone App Use With Physical Activity and Weight Loss in Adults	Obesity	10.1002/oby.22702	Not report social inequities
Zhe Chen et al.	2024	Effectiveness of AI-Powered Mobile Health Apps on Physical Activity in Adults: Systematic Review and Meta-analysis	BMC Public Health	10.1186/s12889-024-18584-2	Not report social inequities
Natalie Ponzo et al.	2025	Digital Public Health Interventions for the Promotion of Mental Well-Being	BMC Public Health	10.1186/s12889-025-23669-1	Not report lifestyle behavior outcomes
Simon L. Bacon et al.	2021	Behavioral Physical Activity Interventions in Chronic Obstructive Pulmonary Disease: Systematic Review and Meta-Analysis	Chest	10.1016/j.chest.2021.06.064	Too narrowly defined population
Sarah E. B. Jackson et al.	2022	Mobile App–Based Behavior Change Interventions for Physical Activity in Cancer Survivors: Randomized Controlled Trial	JMIR Cancer	10.2196/34526	Too narrowly defined population
Kathrin Gemesi et al.	2023	Efficacy of an app‑based multimodal lifestyle intervention on body weight in persons with obesity	International Journal of Obesity	10.1038/s41366-023-01415-0 BioMed CentralJMIR mHealth and uHealth+10Nature+10BioMed Central+10	Too narrowly defined population
E Turkkila et al.	2025	Five-year follow-up of a randomized weight loss trial on web-based health behaviour change support system (HBCSS)	International Journal of Obesity	10.1038/s41366-025-01742-4 Nature	Too narrowly defined setting
JR Golbus et al.	2023	Mobile health (mHealth) intervention to augment cardiac rehabilitation benefits	npj Digital Medicine	10.1038/s41746-023-00921-9 Nature	Wrong target population
VH Buss et al.	2024	Mobile app use in primary care (mysnapp) for health literacy and diet improvements	JMIR mHealth and uHealth	10.2196/e45942 JMIR mHealth and uHealth	Not report social inequities
Chad Stecher et al.	2023	Assessing the Pragmatic Nature of Mobile Health Interventions Promoting Physical Activity	JMIR mHealth and uHealth	10.2196/43162 JMIR mHealth and uHealth	Not report social inequities
P Zanaboni et al.	2022	Digital interventions to promote physical activity among high-risk populations (ONWARDS RCT)	Frontiers in Public Health	10.2196/34526547813.	Too narrowly defined population
MH Martin et al.	2015	mActive: Automated mobile health intervention (texting) for physical activity	Journal of the American Heart Association	10.1161/JAHA.115.002239 AHAS Journals	Wrong target population
S Lee et al.	2021	Interventions that incorporate mobile apps in facilitating weight loss and health behavior change in Asian populations	Journal of Medical Internet Research	10.2196/28185 jmir.org	Publication type not eligible
