# Supplementary material for: Digital health interventions for promoting adults lifestyle behaviors: who is being left behind? An evidence synthesis of social inequality
Source: Int J Behav Nutr Phys Act. 2026 Feb 6;23:23. doi: 10.1186/s12966-026-01874-4 (PMC12977709; doi:10.1186/s12966-026-01874-4)
Supplement: Supplementary file 4 — Supplementary Material 4. [file 12966_2026_1874_MOESM4_ESM.xlsx]

## Sheet: Sheet1
	Arambepola et al., 2016	Badr et al., 2024	Baer et al., 2022	Bennett et al.,2014	Bi et al.,2024	Boima et al.,2024	Buckingham et al., 2019	Cheng et al., 2020	Clark et al., 2023	Davis et al., 2020	Duan et al., 2021	Duff et al., 2017	Elavsky et al., 2019	Enyioha et al., 2022	Greco et al., 2023	Gravesande et al.,2023	Joseph et al., 2019	Khoo et al., 2021	Lau et al., 2024	Lee et al., 2016	Liu et al.,2020	Leonard et al.,2021	Livingstone et al.,2023	Lu et al., 2025	Mclaughlin et al.,2021	Myers-Ingram et al.,2023	Peng et al., 2022	Qiu et al., 2018	Robert et al.,2021	Schoeppe et al.,2016	Sequi-Dominguez et al.,2020	Singh et al., 2023	Sherifal et al.,2017	Szinay et al., 2023	Yao et al.,2022	Yang et al., 2022	Western et al.,2021	Wong et al.,2022	Wu et al., 2023	Zheng et al.,2023	Zangger et al., 2023
#1
#2
#3
#4
#5
#6
#7
#8
#9
#10
#11
#12
#13
#14
#15
#16
Results	Critically Low	Low	Low	Critically Low	Moderate	Critically Low	Low	Low	Critically Low	Critically Low	Low	Critically Low	Moderate	Critically Low	Critically Low	Moderate	Low	Moderate	Moderate	Critically Low	Critically Low	Critically Low	Critically Low	Critically Low	Low	Critically Low	Moderate	Critically Low	Critically Low	Low	Critically Low	High	Critically Low	Low	Critically Low	Low	Low	High	Critically Low	Critically Low	Critically Low
