# Supplementary material for: Digital health interventions for promoting adults lifestyle behaviors: who is being left behind? An evidence synthesis of social inequality
Source: Int J Behav Nutr Phys Act. 2026 Feb 6;23:23. doi: 10.1186/s12966-026-01874-4 (PMC12977709; doi:10.1186/s12966-026-01874-4)
Supplement: Supplementary file 6 — Supplementary Material 6. [file 12966_2026_1874_MOESM6_ESM.xlsx]

## Sheet: Sheet1
N	Author, Year	Type of Review	Focus	Studies	Number of Participants	Intervention(s)	Target behavior(s)	Inequality indicator(s)	Outcomes
1	Arambepola et al., 2016	systematic review	patients with type 2 diabetes	15	1155	automated brief messages	diet,	place of residence	Automated brief messages strategies can improve health outcomes in people with type 2 diabetes.
							physical activity
2	Badr et al., 2024	scoping review	adults	41	Not Reported	computer, web, text message, mobile phone, email	diet,	age, gender/sex,	Results showed that digital inequalities were reported in the U.S. and other high-income countries and were mainly assessed through differences in access and use according to individual sociodemographic characteristics. Health disparities related to technology use and the interaction between context and technology implementation were more rarely documented. Policy recommendations stressed the ado…
							sleep,	race/ethnicity,
							physical activity,	education,
							sedentary behavior	SES,income,
								medical condition
3	Baer et al., 2022	systematic review	middle-aged and older adults	7	8870	smartphone apps	diet,	age	Overall, the synthesized findings showed a lower acceptance among middle-aged and older adults compared to younger populations, which was particularly reflected in lower usage rates and more negative attitudes towards such apps (e.g., Perceived usefulness, Ease of use). The target group’s acceptance of fitness apps was greater compared to nutrition apps. Findings on contextual factors and social …
							physical activity
4	Bennett et al.,2014	systematic review	racial/ethnic minority adults	6	4899	computer, web, text, mobile phone, apps, email	physical activity	race/ethnicity	Trials were methodologically sound, with high retention and participant engagement. There was no evidence detailing the efficacy of mobile health approaches, although this area is promising given high utilization rates of mobile devices among racial/ethnic minorities. More evidence, particularly from longer-term trials, is necessary to demonstrate that eHealth intervention approaches can produce …
5	Bi et al.,2024	systematic review and meta-analysis	college students	8	569	mobile phones, tablets, web-based interventions, SMS, social media, lifestyle or fitness smartphone apps, and wearable devices.	light physical activity,	place of residence	Digital health interventions are effective in increasing steps among college students; however, their effects on LPA, MVPA, and sedentary behavior are limited.
							moderate to vigorous physical activity, sedentary time, steps.
6	Boima et al.,2024	systematic review and meta-analysis	patients with hypertension	22	12892	smartphone app, SMS	physical activity	place of residence	Digital health interventions may be effective for BP control, changes in lifestyle behaviours, and improvements in medication adherence in LMICs. However, we observed high heterogeneity between included studies, and only two studies from Africa were included. The combination of digital health interventions with clinical management is crucial to achieving optimal clinical effectiveness in BP contr…
						mobile phone call
7	Buckingham et al., 2019	systematic review	adults	25	73440	mobile phone, smartphone apps,	physical activity,	age, gender/sex,	While methodological quality was generally weak, there is reasonable evidence for mHealth in a workplace context as a feasible, acceptable and effective tool to promote PA. The impact in the longer term and on SB is less clear. Higher quality, mixed methods studies are needed to explore the reasons for decline in engagement with time and the longer-term potential of mHealth in workplace intervent…
						PDAs, tablets,	sedentary behavior	place of residence,
						wearable activity, monitors/trackers
8	Cheng et al., 2020	systematic review	socially disadvantaged groups	48	8105	web-based intervention	physical activity,	SES,	The findings highlight that eHealth literacy is generally overlooked in developing eHealth interventions targeted at socially disadvantaged groups, whereas evidence about the effectiveness of such interventions is limited. To ensure equal access and inclusiveness in the age of eHealth, eHealth literacy of disadvantaged groups needs to be addressed to help avoid a digital divide. This will assist …
							sedentary behavior	digital health literacy
9	Clark et al., 2023	systematic review	adults	9	1606	computer, web, text message,	physical activity	income	Evidence is limited that eHealth weight loss interventions for this population are effective in achieving clinically and statistically significant weight reductions. While interventions that used more tailoring strategies tended to be more effective, studies that use the rigorous methodology and describe interventions in more depth could better elucidate whether eHealth interventions are an effec…
						mobile phone, email
10	Davis et al., 2020	systematic review	adults	16	1972	tailored mHealth interventions	physical activity	income
11	Duan et al., 2021	systematic review and meta-analysis	people with noncommunicable diseases	15	Not Reported	web sites or pages, telephone counseling, text messaging	diet,	age, gender/sex	The results of this review indicates that eHealth MHBC interventions achieve preliminary success in promoting physical activity and healthy diet behaviors among people with NCD.
							physical activity
12	Duff et al., 2017	systematic review	people with cardiovascular disease	23	3500	Internet,	physical activity	age, gender/sex	This systematic review is the first to investigate the use of BCTs in PA eHealth interventions specifically designed for people with CVD. This research will have clear implications for health care policy and research by outlining the BCTs used in eHealth interventions for chronic illnesses, in particular CVD, thereby providing clear foundations for further research and developments in the area.
						web-based program,
						mobile phone,
						telemonitoring
13	Elavsky et al., 2019	systematic review	older adults	52	5882	cell phones, text messaging, and mobile apps	sleep,	age	Of 50 trials assessing physical activity, 17 out of 29 RCTs and 13 out of 21 trials assessed for pre/post changes only supported the effectiveness of mobile interventions to improve physical activity, and 9 studies (five out of 10 RCTs and all four pre/post studies) out of 14 reduced sedentary behavior. Only two of five interventions improved sleep (one out of two RCTs and one out of three pre/po…
							physical activity,
							sedentary behavior
14	Enyioha et al., 2022	systematic review	adults	7	942	cellular phone calls, text messaging,web-based apps,	physical activity	race/ethnicity	MHealth and web-based interventions may provide a promising approach for interventions among African American and Hispanic adults who have obesity or diabetes.
						mobile apps
15	Greco et al., 2023	narrative review	older adults	21	1786	web-based interventions,	physical activity	age, gender/sex	Wearable active tracker devices (WATs), alone or together with websites, can lead to an increase in step count and average daily moderate PA in outdoor environments, as well as in specifically designed applications. Technology that can offer virtual physical games is an effective strategy to promote PA by overcoming certain barriers that may limit its practice in apparently healthy older adults. …
						virtual game-based intervention
16	Gravesande et al.,2023	scoping review	older adults	18	715	videoconferencing systems, DVDs, videolinks, videos	physical activity	age	Of 6711 studies retrieved, 18 studies were included (715 participants, mean age 66.9 years). Studies reported moderate to high retention and adherence rates (mean >75%). Older adults reported online MBE classes were easy to use and reported high satisfaction with the online format. We also identified barriers (e.g., lack of space and privacy and unstable internet connection) and facilitators (e.g…
						websites
17	Joseph et al., 2019	systematic review	african american and hispanic women	10	860	mobile phone or smartphone, social media platform,	physical activity	race/ethnicity, gender/sex	Findings provide preliminary support for e- and mHealth PA interventions among AA and Hispanic women. However, future large-scale, rigorously designed, randomized controlled trials are needed to further explore their effectiveness among AA and Hispanic women.
						internet-based website, e-mail, or text messaging
18	Khoo et al., 2021	systematic review	cancer survivors	31	1977	web-based apps, email,	physical activity,	place of residence	The majority (n = 25) of studies implemented multicomponent interventions, with activity trackers being the most commonly used mHealth technology. There is strong evidence for mHealth interventions, including personal contact components, in increasing moderate-to-vigorous intensity PA among cancer survivors. However, there is inconclusive evidence to support mHealth interventions in increasing to…
						text messages, website,	sedentary behavior
						activity trackers
19	Lau et al., 2020	systematic review and meta-analysis	overweight	15	5816	mobile apps, websites,	diet	age, gender/sex	Meta-analysis revealed a significant reduction (−2.77 kg, 95% confidence interval − 3.54 to −2.00 kg) in the personalised eHealth intervention group compared with that in the control group (Z = −7.04, p < .001). The duration of the interventions ranged from 14 weeks and three trials had follow-up assessments at 6 and 12 months. Our subgroup analyses highlighted several crucial design elements of …
			adults			web-based program,			Meta-analysis revealed a significant reduction (−2.77 kg, 95% confidence interval − 3.54 to −2.00 kg) in the personalised eHealth intervention group compared with that in the control group (Z = −7.04, p < .001). The duration of the interventions ranged from 14 weeks and three trials had follow-up assessments at 6 and 12 months. Our subgroup analyses highlighted several crucial design elements of …
						text messaging,			Meta-analysis revealed a significant reduction (−2.77 kg, 95% confidence interval − 3.54 to −2.00 kg) in the personalised eHealth intervention group compared with that in the control group (Z = −7.04, p < .001). The duration of the interventions ranged from 14 weeks and three trials had follow-up assessments at 6 and 12 months. Our subgroup analyses highlighted several crucial design elements of …
						technology-based systems,
						social media, wearable devices, video calls
20	Lee et al., 2016	scoping review	patients with cancer	231	Not Reported	web-based intervention	physical activity, sleep	age, disease	This scoping review summarized digital health interventions developed and evaluated in RCTs involving adult patients with cancer. Systematic reviews of the identified digital interventions are strongly recommended to integrate digital health interventions into clinical practice. The identified gaps in digital health interventions for cancer care need to be reflected in future digital health resea…
21	Liu et al.,2020	systematic review and meta-analysis	older adults	10	1035	wearable activity tracker	physical activity	age	This review showed that wearable activity trackers are an effective tool to increase PA for the old population and also favor reducing sedentary time. When used together with other interventions, wearable activity trackers can achieve better MVPA increase, especially in the short term. However, how to more effectively improve the effectiveness of wearable activity trackers is an important directi…
22	Leonardet al., 2021	systematic review and meta-analysis	pregnant women	21	6265	tracking tools	diet,	gender/sex	Digital sleep interventions are effective in improving sleep quality and reducing insomnia severity, with moderate effects on dysfunctional beliefs and attitudes about sleep, sleep hygiene, and sleep knowledge. These interventions offer a viable approach to managing sleep problems in college students and young adults.
						incorporating devices daily	physical activity
23	Livingstone et al.,2023	systematic review	adults	30	13365	smartphone apps, text messages, websites,	diet	age,	RCTs using technology with face-to-face sessions, tracking tools, and incorporating devices daily were associated with slightly larger effects, particularly for physical activity and healthy eating behaviors. Although there are small effects of technology-supported interventions on lowering GWG and improving physical activity and healthy eating behaviors, these effects may be improved by particul…
						phone calls,		place of residence
						emails
24	Lu et al., 2025	systematic review and meta-analysis	college students	13	5251	virtual therapist	sleep	gender/sex	Digital sleep interventions are effective in improving sleep quality and reducing insomnia severity, with moderate effects on dysfunctional beliefs and attitudes about sleep, sleep hygiene, and sleep knowledge. These interventions offer a viable approach to managing sleep problems in college students and young adults.
25	Mclaughlin et al.,2021	systematic review and meta-analysis	adults	19	7876	mobile apps,	physical activity, sedentary behaviour	age, gender/sex, income	The findings indicate a weak but consistent positive association between engagement with a physical activity digital health intervention and physical activity outcomes. No studies have targeted sedentary behavior outcomes. The findings were consistent across most constructs of engagement; however, the associations were weak.
						web-based intervention,
						smartphone
26	Myers-Ingram et al.,2023	systematic review	adults	4	373	web-based, mobile apps, text, social media	physical activity	income, education,	This review revealed short-term effects of eHealth interventions on weight loss and increased physical activity levels for low SES participants. Evidence was limited to a small number of studies, with small to moderate sample sizes. Inter-study comparison is challenging because of considerable variability. Future work should prioritise how to utilise eHealth in the longer term either as a support…
								occupation/employment
27	Peng et al., 2022	systematic review and meta-analysis	college students	9	527	smartphone apps, wearable activity trackers (pedometers or accelerometers), social media,	physical activity, sedentary behaviour	gender/sex	A total of nine RCTs with 527 participants were included in this study. The combined results showed that PABI significantly improved PA (standardized mean difference=0.41, 95% confidence interval (CI): 0.08, 0.74, P=0.016) and significantly contributed to weight loss (mean differences (MD)=−1.56 kg, 95% CI: −2.40 kg, −0.73 kg, P<0.01), and lower body mass index (MD=−0.33 kg/m2, 95% CI: −0.66 kg/m…
						online websites
28	Qiu et al., 2018	systematic review and meta-analysis	patients with chronic obstructive pulmonary disease	15	1316	step-counters,	physical activity	age, gender/sex	A total of 15 trials enrolling 1316 patients with moderate to severe COPD were included. Step counter use increased physical activity compared with controls (SMD = 0.57, 95% CI 0.31-0.84), which is equal to a magnitude of 1026 steps/day in daily steps. It also enhanced exercise capacity with an effect size of 0.30 (95% CI 0.16-0.45), approximating to a magnitude of 11.6 m in the 6-min walking dis…
						mobile apps,
29	Robert et al.,2021	systematic review and meta-analysis	middle-aged and older adults	70	19400	mobile apps,	diet	age	The use of eHealth apps to deliver health interventions has been increasing in recent years, and these apps have the potential to deliver health services to a larger group of people. Our findings showed that the effectiveness of eHealth apps to deliver health interventions for middle-aged to older adults was supported by the improvement of anthropometric and clinical outcomes. Future work could a…
						web-based app,
						phone calls
30	Schoeppe et al.,2016	systematic review	adults	27	2969	apps,web	diet,	age,gender/sex	Twenty-seven studies were included, most were randomised controlled trials (n = 19; 70%). Twenty-three studies targeted adults (17 showed significant health improvements) and four studies targeted children (two demonstrated significant health improvements). Twenty-one studies targeted physical activity (14 showed significant health improvements), 13 studies targeted diet (seven showed significant…
							physical activity, sedentary behaviour
31	Sequi-Dominguez et al.,2020	systematic review and meta-analysis	adults with metabolic syndrome	9	709	mobile apps,	physical activity	age	Overall, mobile-based health interventions aimed at promoting physical activity and healthy lifestyle changes had a strong positive effect on cardiometabolic risk indicators among individuals with metabolic syndrome. Nevertheless, further research is required to compare this approach with usual care in order to support the incorporation of these technologies in health systems.
						phone calls, web
32	Singh et al., 2023	systematic review	adults	47	20687	chatbots, web	sleep,	SES,	Meta-meta-analyses showed that e- and m-Health interventions resulted in improvements in steps/day (mean difference, MD = 1329 [95% CI = 593.9, 2065.7] steps/day), moderate-to-vigorous physical activity (MD = 55.1 [95% CI = 13.8, 96.4] min/week), total physical activity (MD = 44.8 [95% CI = 21.6, 67.9] min/week), sedentary behaviour (MD = −426.3 [95% CI = −850.2, −2.3] min/week), fruit and vegeta…
							physical activity, fruit and vegetable consumption	digital health literacy
33	Sherifal et al.,2017	systematic review and meta-analysis	pregnant and postpartum women	10	525	common eHealth technological elements	diet,	gender/sex	This review found evidence for benefits of eHealth technologies on weight management in postpartum women only. Further research is still needed regarding the use of these technologies during and after pregnancy.
							physical activity
34	Szinay et al., 2023	systematic review	adults	16	290039	smartphone,PDAs,	diet,	age, education,	Studies investigating engagement (n = 7) reported differences by age (n = 1), gender (n = 3), ethnicity (n = 2), and education (n = 2), while those investigating effectiveness (n = 9) reported differences by age (n = 3), gender (n = 5), education (n = 2), occupation (n = 1), and geographical location (n = 1). Given the limited number of studies and their inconsistent findings, evidence of the pre…
						wearable	physical activity	race/ethnicity,gender/sex,
								sex, income,
								location,occupation,
								employment
35	Yao et al.,2022	scoping review	adults	41	Not Reported	common eHealth technological elements	sleep,	age, race/ethnicity, region, SES, and education level, together with health conditions and eHealth literacy	The application of digital health technologies in health care services has caused inequities to some extent. However,existing research has certain limitations. The findings provide a comprehensive starting point for future research, allowing for further investigation into how digital health technologies may influence the unequal distribution of health care services. Theinteraction between individ…
							physical activity,
							sedentary behavior
36	Yang et al., 2022	scoping review	adults	54	8975	smartphones, smartwatches, PDAs, wristbands, and	physical activity	gender/sex, age, education	MHealth and web-based interventions may provide a promising approach for interventions among African American and Hispanic adults who have obesity or diabetes.
						other wireless technologies
37	Western et al.,2021	systematic review and meta-analysis	adults	19	5419	smartphone apps, text messages, websites	physical activity	SES	Digital interventions targeting PA do not show equivalent efficacy for people of low and high SES. For people of low SES, there is no evidence that digital PA interventions are effective, irrespective of the behaviour change techniques used. In contrast, the same interventions in high SES participants do indicate effectiveness. To reduce inequalities and improve effectiveness, future development …
38	Wong et al.,2022	systematic review and meta-analysis	overweight adults	31	5361	wearable devices, accelerometers,	physical activity	location, age	The majority of the certainty of evidence was graded moderate to high, which suggests that interventions utilising wearable technology may improve body mass index, waist circumference and physical activity of participants. These findings may aid in the development of future health interventions. However, the current review was limited to self-selected samples and trials conducted in English.
						pedometers,
						tailored wearable systems
39	Wongvibulsin et al., 2021	systematic review	people with cardiac rehabilitation	31	7608	telephone calls, text messages, apps	physical activity	digital health literacy	Digital technologies have the potential to increase access and participation in CR by mitigating the challenges associated with traditional, facility-based CR. However, previously evaluated interventions primarily focused on physical activity counseling and exercise training. Thus, further research is required with more comprehensive CR interventions and long-term follow-up to understand the clin…
40	Wu et al., 2023	systematic review and meta-analysis	older adults	45	7144	wearable activity trackers	physical activity,	age	This review showed that wearable activity trackers are an effective tool to increase PA for the old population and also favor reducing sedentary time. When used together with other interventions, wearable activity trackers can achieve better MVPA increase, especially in the short term. However, how to more effectively improve the effectiveness of wearable activity trackers is an important directi…
							sedentary behavior
41	Zheng et al.,2023	systematic review and meta-analysis	adults	34	5691	mobile apps, short-message services, and mobile device-compatible websites	diet	place of residence,	After screening 5488 identified records, 34 studies (25 RCTs and 9 pre-post NRSIs) reported in 43 articles with 5691 participants (mean age 39 years, SD 12.5) were included. Most (91.2%, n = 31/34) were conducted in high_x0002_income countries. The median intervention duration was 3 months, and only 23.5% (n = 8/34) of studies reported follow-up data. Mobile applications, short-message services, …
								SES

## Sheet: Sheet2
Aalbers 2016																										1
Abebe 2013		1
Abu-Saad 2019																				1
Ades 2000												1
Ades 2000																																				1
Agboola 2016										1
Agboola 2016														1
Agyapong 2017								1
Ahn 2016																										1
Ahtinen 2013																																			1
Aittasalo 2012																																1
Akhu-Zaheya 2016																										1
Alencar 2017																										1
Alhussein 2022																													1
Alley 2016																																1
Al-Nawaiseh 2022					1
Al-Nawaiseh 2022																								1
Alonso-Dominguez 2019																				1
Alsahli 2022																													1
Alssafi 2018																															1
Altenburg 2015a																									1
Altenburg 2015b																									1
Altenburg 2015c																									1
AlZuhaibi 2017																															1
Ambeba 2015																										1
Ammenwerth 2015												1
Ammenwerth 2015													1
Anand 2016								1
Antoine 2016													1
Antypas 2014												1
Antypas 2014													1
Appel 2011																	1
Arambepola 2016																													1
Arora 2014		1
Arora 2014								1
Arora 2014														1
Arsand 2010													1
Artinian 2003												1
Ashe 2015																		1
Ashe 2015																																	1
Ashe 2015																																		1
Ashton 2017																																			1
Ashton 2017																																1
Axley 2017																										1
Azar 2016																												1
Baek 2018																																			1
Balk-Møller 2017																										1
Ball 2017													1
Bantum 2014											1
Barber 2017																					1
Barberan-Garcia 2014													1
Barnason 2009												1
Barnason 2009																																				1
Barnason 2019																										1
Barnett 2022																													1
Beleigoli 2019																													1
Bell 2012		1
Benitez 2015															1
Benitez 2015																							1
Bennett 2012									1
Bennett 2013																							1
Bennett 2018								1
Bennett 2018									1
Bennett 2020				1
Benson 2019																										1
Bentley 2016																										1
Bentley 2016																																	1
Berry 2021																													1
Bhandari 2022						1
Bhurosy 2020																				1
Bickmore 2013																		1
Biddle 2015																																	1
Block 2015													1
Block 2015																										1
Block 2015																																			1
Bobrow 2016						1
Bol 2017			1
Bond 2010								1
Bonn 2022																																			1
Bozorgi 2021						1
Bozorgi 2021																				1
Brakenridge 2016							1
Brickwood 2021																																		1
Brindal 2019																																			1
Broekhuizen 2016								1
Bronner 2015																						1
Brough 2014																																				1
Brown 2014																				1
Buller 2008								1
Bunting 2021																													1
Butryn 2020																																	1
Byrne 2006																																	1
Cabrita 2019			1
Cadmus-Bertram 2015																		1
Cadmus-Bertram 2015																																		1
Cadmus-Bertram 2019																1
Cantisano 2022																																			1
Cantisano 2022																				1
Carr 2008																						1
Carral 2015																														1
Carroll 2019								1
Carter 2013																															1
Carter 2017																															1
Caster 2017								1
Castro Sweet 2018																										1
Cavallo 2016									1
Cavallo 2021									1
Cavallo 2021																							1
Celis-Morales 2016																				1
Chad-Friedman 2018									1
Chambliss 2011																	1
Chambliss 2011																																	1
Chan 2020																				1
Chao 2017																			1
Chen 2016								1
Chen 2017													1
Chen 2018								1
Cheong 2018																1
Chew 2022																													1
Chin 2016																															1
Cho 2018																																	1
Choi 2012								1
Choi 2016																			1
Choi 2016																											1
Choi 2019																										1
Chow 2015												1
Chow 2015													1
Christian 2008									1
Chuang 2006												1
Chung 2019																1
Clark 2013																																				1
Clark 2019																										1
Cohen 2017													1
Colleran 2012																														1
Collins 2012																	1
Collins 2014															1
Comulada 2017																																			1
Cowdery 2015																											1
Creel 2016																																1
Croteau 2007																																		1
Cruz 2016																									1
Cruz 2016																																		1
da Silva Vieira 2017																																				1
Dale 2015											1
Dale 2015												1
Dalleck 2010												1
Dang 2017								1
Das 2017																										1
Dasgupta 2017																																		1
David 2023						1
David 2023																													1
Davies 2012																						1
de Blok 2006																									1
de Blok 2006																																		1
De Greef 2011																																		1
Dear 2015								1
Debon 2020																				1
Delrieu 2020																1
Demeyer 2017										1
Demeyer 2017													1
Demeyer 2017																									1
Demeyer 2017																																		1
Deng 2023																													1
Denis 2020																					1
Dennison 2014																										1
Devi 2014												1
Devi 2014																																				1
Didehban 2022																																			1
Direito 2015																											1
Dodd 2018																			1
Donaldson 2014													1
Drew 2021																																			1
Du 2016																																			1
Duan 2018											1
Duan 2018																										1
Duan 2021																													1
Dugas2018								1
Duncan 2014																										1
Duncan 2014																																1
Duncan 2020																																			1
Duscha 2018																																		1
Edney 2018																						1
Edney 2019																						1
Elbert 2016																				1
Elbert 2016																										1
Elbert 2016																											1
ElKhoury 2019																													1
Emmerson 2019																													1
Everett 2018																												1
Eyles 2017																										1
Fang 2018																																				1
Fernandes 2016																										1
Ferney 2009																						1
Finkelstein 2015							1
Finkelstein 2015													1
Finkelstein 2016																																	1
Fjeldsoe 2016													1
Fjeldsoe 2016																																1
Fjeldsoe 2019																				1
Flores 2015																													1
Fong 2016													1
Forman 2014													1
Forman 2014																																				1
Fortmann 2017								1
Fortmann 2017														1
Frederix 2015												1
Frederix 2015													1
Frederix 2015																																				1
Frederix 2016																																				1
Freeman 2017																					1
Fucito 2017																					1
Fukuoka 2010																											1
Fukuoka 2015																										1
Furber 2010												1
Furness 2020																													1
Gal 2018																													1
Ganesan 2016							1
Garde 2015																											1
Gasser 2015																											1
Gell 2017													1
Gell 2017																1
Gell 2020																1
Gilliland 2015																											1
Gilmore 2017								1
Gilson 2016							1
Gilson 2016																											1
Gilson 2017																				1
Gilson 2017																										1
Glasgow 2010											1
Gleen 2019																																			1
Glenn 2019																															1
Glynn 2014																											1
Gocer 2017																																	1
Godino 2019																																	1
Golsteijn 2018																																1
Gomez-Marcos 2018																										1
Gong 2020						1
Gong 2023																													1
Goni 2020																				1
Goodarzi 2012		1
Gordon 2002																																				1
Götte 2018																1
Greaney 2017																																1
Gremaud 2018							1
Griffin 2018								1
Griffin 2020																							1
Gutierrez-Martinez 2018																																1
Haas 2019																										1
Hacking 2016								1
Haeger 2017													1
Hageman 2014								1
Hageman 2017																										1
Haggerty 2017																1
Haggerty 2017																										1
Hales 2016																										1
Hansel 2017																				1
Hansel 2017																										1
Hansen 2012																						1
Hanssen 2007												1
Hartman 2016																										1
Hartman 2016																																	1
Hartman 2018																1
Harzand 2018																																				1
Hawkins 2019																																1
He 2017						1
Hebde 2014										1
Hebden 2014					1
Hebden 2014																				1
Hebden 2014																											1
Hendrie 2020																				1
Herring 2014														1
Herring 2014																														1
Herring 2016																			1
Herring 2016																														1
Herring 2017								1
Hershner 2018																					1
Hill 2006								1
Hoj 2017																						1
Holland 2017																									1
Holmen 2014													1
Holmen 2014																										1
Hong 2015								1
Hornikx 2015																									1
Hornikx 2015																																		1
Hospes 2009																									1
Hospes 2009																																		1
Houle 2011																																1
Huber 2015																										1
Huberty 2019																					1
Hui 2006																			1
Hui 2011																			1
Hunter 2008																	1
Hunter 2023				1
Hwang 2017																																				1
Ingersoll 2015								1
Ionov 2020							1
Isetta 2017													1
Islma 2014		1
Jackson 2011																			1
Jahan 2020						1
Jahan 2020																				1
Jahangiry 2017																													1
Jahangiry 2021																													1
Jakicic 2016																																	1
Järvelä-Reijonen 2018																										1
Jarvis 2019								1
Jenny 2001																																				1
Jensen 2023																																			1
Jiang 2019																																			1
Jones 2016							1
Jones 2020																					1
Joseph 2013															1
Joseph 2015								1
Joseph 2015															1
Joseph 2016															1
Jospe 2017																																	1
Judice 2015													1
Jung 2022																													1
Kamal 2015								1
Kanera 2016											1
Kanera 2017																										1
Karen 2014																																		1
Kawagoshi 2015																									1
Kellner 2023					1
Kempf 2017																										1
Kempf 2018																																	1
Kenfield 2019																1
Kenfield 2019																																		1
Kennelly 2018																			1
Kerr 2016																	1
Kerr 2016																				1
Kes 2021						1
Khanna 2014																										1
Kim 2012																														1
Kim 2013													1
Kim 2013															1
Kim 2013																												1
Kim 2013																																		1
Kim 2014																												1
Kim 2018					1
Kim 2019																																	1
Kim 2020																1
Kim 2024																					1
King 2008													1
King 2013								1
King 2013													1
King 2013																											1
King 2016													1
Kingue 2013						1
Kirk 2009																																		1
Kiropoulos 2011								1
Kirwan 2012																											1
Klenk 2017																															1
Kliemann 2019																															1
Knight 2014													1
Koizumi 2009																																		1
König 2017			1
Koot 2019																										1
Koyle 2013							1
Kraal 2014																																				1
Kraschnewski 2011																	1
Kwan 2013																						1
Kwan 2020																													1
Laing 2014																																1
Lara 2016																				1
Laranjo 2021																													1
Lau 2017																													1
Lau 2020																													1
Lau 2022					1
Le 2017																1
Leahey 2018									1
Lear 2014												1
Lear 2015																																				1
Lee 2012																								1
Lee 2013												1
Lee 2014								1
Lee 2014											1
Lee 2016								1
Lee 2017								1
Lee 2023																													1
Leskinen 2021																																		1
Lewis 2008																						1
Lewis 2017																		1
Lewis 2020																																		1
Li 2019						1
Li 2019																			1
Lieber 2012																						1
Lim 2011		1
Lim 2016																										1
Lin 2015														1
Lin 2015																																			1
Lindsay 2008											1
Lindsay 2009												1
Linke 2019																						1
Liu 2018											1
Liu 2018																										1
Liu 2021																																		1
Liu 2024																					1
Lombard 2016																				1
Lorig 2016																										1
Losina 2017							1
Lozano-Lozano 2019																1
Lugones-Sanchez 2020																																	1
Luley 2014																										1
Luley 2014																												1
Lundell 2015																													1
Lynch 2019																1
Lynch 2019																																		1
Lyons 2017													1
Lyons 2017																		1
Lyons 2017																																	1
Lyons 2017																																		1
Lyzwinski 2019																																			1
Lyzwinski 2014																													1
Ma 2018																						1
MacDonnell 2016								1
Mackert 2016			1
Maddison 2014												1
Maddison 2015													1
Maddison 2015																																				1
Maddison 2018																																				1
Maher 2015																						1
Maher 2015																											1
Mailey 2010																								1
Mancinelli 2022																													1
Mann 2016																												1
Marcus 2007																						1
Marcus 2016								1
Marcus 2016															1
Marquet 2018																						1
Martin 2015										1
Martin 2015													1
Martin 2015																	1
Martin 2015																		1
Martin 2015																										1
Martin 2015																															1
Maselli 2019																								1
Maslakpak 2016						1
Mason 2018																										1
Mattila 2016																																			1
Mauriello 2016								1
Mauriello 2016																			1
Maxwell-Smith 2018																																		1
Maxwell-Smith 2019																1
Mayer 2018																1
Mbada 2018																								1
McCarroll 2015																1
McCarroll 2015																										1
McCoy 2017													1
McCoy 2017															1
McKenzie 2017																										1
McMahon 2021																													1
McNeil 2019																1
Mendelson 2014													1
Mendoza 2015																									1
Mendoza 2015																																		1
Mendoza 2017																1
Mhurchu 2019																																			1
Michaelides 2018																										1
Miller 2017																										1
Miller 2018								1
Miragall 2017																								1
Miragall 2018					1
Mistry 2013										1
Mlgneaull 2012											1
Moin 2018																										1
Morey 2009											1
Morgan 2011a																	1
Morgan 2011b																	1
Morris 2016																					1
Moussa 2013								1
Moy 2016																									1
Muellmann 2019																																		1
Muller 2016																																1
Müller 2016													1
Mummah 2016																											1
Mundi 2015																										1
Muntaner-Mas 2017													1
Muralidharan 2019																															1
Mutrie 2012																																		1
Naimark 2015																	1
Nakata 2019																																	1
Nakata 2022																																			1
Napolitano 2013																																			1
Napolitano 2021																																			1
Naszay 2017			1
Neafsey 2011								1
Neil-Sztramko 2017							1
Nelson 2016								1
Nepper 2019																										1
Neuenschwander 2013								1
Nezami 2021																																			1
Nicklas 2014																														1
Nikolaou 2015																	1
Nishiguchi 2015																																		1
Noh 2010		1
Nolan 2011											1
Nolan 2017																									1
Nolan 2017																																		1
Nolan 2018																										1
Nollen 2014																											1
Norton 2015																																			1
Nour 2016																													1
NúñezdeAren 2021																													1
O’Brian 2014										1
Oftedal 2019																																			1
Oh 2015																												1
Okajima 2022																					1
Okamoto 2007																																		1
Oliveira 2022																													1
Olsen 2018							1
Olson 2018																			1
Orlandoni 2016																										1
Ormel 2018																1
Orsama 2013		1
Ovans 2018																1
Pan 2018						1
Park 2019																													1
Partridge 2015										1
Partridge 2015																											1
Patel 2016a							1
Patel 2016b							1
Patel 2018							1
Patel 2019a																															1
Patel 2019b																															1
Patel 2020																															1
Peimani 2015																										1
Pekmezi 2010															1
Pellegrini 2012																																	1
Pellegrini 2015													1
Peng 2018																																				1
Peng 2022a																													1
Peng 2022b																													1
Pérez-Ferre 2010																														1
Perez-Junkura 2022																				1
Petersen 2012																																		1
Petrella 2014																												1
Peyer 2016																																	1
Pfaeffli 2015										1
Pfaeffli 2015													1
Pfaeffli 2015																																				1
Pfaeffli Dale 2015																										1
Phelan 2011																			1
Phelan 2017								1
Phelan 2017														1
Phelan 2017															1
Phelan 2017																																1
Piette 2012						1
Piotrowicz 2010																																				1
Piotrowicz 2014												1
Piotrowicz 2014																																				1
Plaete 2015																				1
Podina 2018																																			1
Poirier 2016							1
Pollak 2014																														1
Pope 2018																1
Pope 2019					1
Pope 2019																				1
Pope 2019																								1
Pope 2020																								1
Pope 2022					1
Poston 2013																			1
Poston 2015																			1
Puntpanich 2020																																			1
Puszkiewic 2016																1
Quinn 2009		1
Rabbi 2015										1
Rabbi 2015																											1
Ramachandran 2013											1
Ramadas 2018																										1
Rawstorn 2018																																				1
Rebar 2016																						1
Recio-Redruguez 2016																				1
Recio-Rodriguez 2016																										1
Recio-Rodriguez 2018																										1
Redman 2017																			1
Reed 2018							1
Rehman 2019						1
Reid 2011												1
Reid 2011																																				1
Reijonsaari 2009							1
Reijonsaari 2012																																	1
Rhodes 2020																													1
Rodríguez_x0002_Torres 2023																													1
Rogers 2016																																	1
Romeo 2019																													1
Rospo 2016																											1
Ross 2016																																	1
Rotheram-Borus 2012													1
Rothert 2016				1
Rowe-Roberts 2014							1
Rowley 2017																		1
Rowley 2019																																		1
Rubinstein 2016								1
Ryan 2013								1
Safran 2015																											1
Saldivar 2021									1
Santo 2018																										1
Saslow 2017																										1
Saslow 2018																										1
Scalvini 2009												1
Scalvini 2009																																				1
Schrager 2017							1
Schulz 2014																				1
Seifert 2017			1
Senecal 2020																															1
Senek 2018																			1
Sepah 2017																										1
Seyffert 2016																													1
Shahid 2014																										1
Shahid 2015											1
Shetty 2011		1
Shetty 2011											1
Shetty 2011													1
Shi 2023																													1
Shin 2017																								1
Shin 2017																																	1
Short 2018																1
Short 2020																					1
Shrestha 2013																																	1
Shuger 2011																																	1
Silveira 2013													1
Silveira 2013																											1
Simons 2018							1			1
Singh 2020																1
Skobel 2016																																				1
Skogstad 2016							1
Slootmaker 2009							1
Smith 2014																											1
Smith 2016																			1
Smith 2016																														1
Smith 2020																													1
Smolis-Bak 2015																																				1
Soltani 2015																														1
Southard 2003																																				1
Spark 2015																1
Spring 2017										1
Spring 2017																																	1
Spring 2018										1
Stahl 2020																																			1
Stavric 2022																													1
Stein 2017																															1
Steinberg 2013								1
Steinberg 2013														1
Steinberg 2013																	1
Stuckey 2011													1
Stuckey 2011																											1
Stuckey 2013																												1
Suboc 2014																		1
Suboc 2014																																		1
Sun 2019																										1
Sun 2020						1
Suorsa 2022																																		1
Svetkey 2005				1
Svetkey 2015																															1
Swoboda 2016											1
Symons 2019																			1
Tabak 2014																																		1
Tabak 2014a													1
Tabak 2014a																									1
Tabak 2014b													1
Tabak 2014c													1
Takahashi 2016																																	1
Talbot 2023																																		1
Tamban 2014		1
Tate 2001																	1
Tate 2003																	1
Tate 2006																	1
Taylor 2016																																1
Tess Harris 2017																																		1
Tess Harris 2018																																		1
Tessaro 2007								1
Tew 2015																																		1
Thakkar 2016													1
Thomas 2017													1
Thomas 2017																																	1
Thompson 2014																		1
Thomsen 2016													1
Thomsen 2017													1
Thorgeirsson 2022																																			1
Thorndike 2014							1
Thorup 2016																																				1
Titov 2015								1
Tomita 2009												1
Torquati 2018							1
Torres 2020																																			1
Touger-Decker 2021				1
Trinh 2018																1
Tsan 2001		1
Tucker 2016										1
Turner-McGrievy 2013																				1
Uhm 2017													1
Uhm 2017																1
UnluiInce 2013								1
Vadheim 2017																										1
Vallance 2007																																1
Valle 2017																1
Valle 2017																																1
Van Drongelen 2014																																			1
Van Blarigan 2019																1
van Dantzig 2013							1
van der Weegen 2015													1
Van der Weegen 2015																																1
van Doorn-van Atten 2018																										1
Van Drongelen 2014																											1
Van Dyck 2013																																		1
Van Horn 2018																			1
Vandelanotte 2018																																	1
Varas 2018																																		1
Varnfield 2014												1
Varnfield 2014																																				1
Vathsangam 2014													1
Ventura Marra 2019																										1
Verwey 2014													1
Vesco 2014																			1
Villaron 2018																1
Vorrink 2016																									1
Wahbeh 2016								1
Waki 2014		1
Waki 2014																										1
Walsh 2016																											1
Wan 2018						1
Wang 2015																											1
Wang 2018									1
Wang 2020						1
Wang 2020																				1
Wang 2021																				1
Wang 2023																													1
Wanner 2009																						1
Warren 2014																																		1
Watson 2015																																1
Wayne 2015								1
Wayne 2015																										1
Weinert 2008								1
Wharton 2014																											1
Whitelock 2019																										1
Whittaker 2014																																				1
Wichmann 2019			1
Widmer 2015												1
Wijsman 2013								1
Wijsman 2013																		1
Wijsman 2013																																		1
Willcox 2017										1
Willcox 2017																			1
Williams 2022																				1
Williamson 2022				1
Wilson 2023																																			1
Xian 2017																						1
Xu 2021																													1
Yamada 2012																																		1
Yarahmadi 2014		1
Yates 2009																																		1
Yates 2017																																		1
Yerrakalva 2019																													1
Yeung 2017							1
Yıkılmaz 2023																					1
Yom-Tov 2017										1
Yoo 2009		1
Yu 2023																													1
Yuan 2022																																			1
Yuting 2023						1
Zenun Frano 2022																				1
Zhai 2020						1
Zhang 2017																																			1
Zhang 2022						1
Zhang 2022																													1
Zhou 2016																										1
Zhou 2018										1
Zhou 2018										1
Zhou 2022						1
Zolfaghari 2012													1
