# Supplementary material for: Digital health interventions for promoting adults lifestyle behaviors: who is being left behind? An evidence synthesis of social inequality
Source: Int J Behav Nutr Phys Act. 2026 Feb 6;23:23. doi: 10.1186/s12966-026-01874-4 (PMC12977709; doi:10.1186/s12966-026-01874-4)
Supplement: Supplementary file 7 — Supplementary Material 7. [file 12966_2026_1874_MOESM7_ESM.xlsx]

## Sheet: 0. Start here
GROOVE tool: Graphical Representation of Overlap for OVErviews
DOI:	10.17605/OSF.IO/U2MS4
What is GROOVE? GROOVE (Graphical Representation of Overlap for OVErviews) is a tool that provides a visual display of the overlap of primary studies among systematic reviews. Starting with a simple matrix of evidence, this tool will automatically inform: - The corrected covered area (CCA) for the whole matrix. - The number of unique primary studies. - The number of overlapped primary studies (an…
Pieper D, Antoine S-L, Mathes T, Neugebauer EAM, Eikermann M. Systematic review finds overlapping reviews were not mentioned in every other overview. Journal of Clinical Epidemiology. 2014;67(4):368–75.
How to use this tool: You only have to enter data on the "1. Matrix" sheet. The matrix supports up to 70 systematic reviews and 1000 unique primary studies. You will get all the results on the "GROOVE" sheets (colour or greyscale version). 1. Go to the "1. Matrix" sheet. 2. Write all the systematic reviews ID in the columns, starting in the C5 cell. 3. Write all the primary studies ID in the rows…
Advanced usage: Incorporating structural missingness While you are building the matrix of evidence, you will notice that it should be impossible to mark a "1" in some cells. A cell that can not acquire other value than 0 is called "structural missingness" or "structural zero". For example, a primary study published in 2015 can not be included in a systematic review published in 2013; this would b…
Example: How to enter data into the matrix
Contact: javier.perez.b@gmail.com

## Sheet: 1. Matrix
MATRIX OF EVIDENCE
TOPIC:
Primary Studies		Systematic Reviews
Study ID	Reference	Arambepola 2016	Baer 2024	Bennett 2014	Bi 2024	Boima 2024	Buckingham 2019	Cheng 2020	Clark 2023	Davis 2020	Duan 2021	Duff 2017	Elavsky 2019	Enyioha 2022	Joseph 2019	Khoo 2021	Lau 2024	Liu 2020	Leonard 2021	Livingstone 2023	Lu 2025	Mclaughlin 2021	Myers-Ingram 2023	Peng 2022	Qiu 2018	Robert 2021	Schoeppe 2016	Sequi-Dominguez 2020	Singh 2023	Sherifal 2017	Szinay 2023	Western 2021	Wong 2022	Wu 2023	Zheng 2023	Wongvibulsin 2021
Aalbers 2016																										1
Abebe 2013		1
Abu-Saad 2019																				1
Ades 2000												1																								1
																																				X
Agboola 2016										1				1
														X
Agyapong 2017								1
Ahn 2016																										1
Ahtinen 2013																																			1
Aittasalo 2012																																1
Akhu-Zaheya 2016																										1
Alencar 2017																										1
Alhussein 2022																													1
Alley 2016																																1
Al-Nawaiseh 2022					1																			1
																								X
Alonso-Dominguez 2019																				1
Alsahli 2022																													1
Alssafi 2018																															1
Altenburg 2015a																									1
Altenburg 2015b																									1
Altenburg 2015c																									1
AlZuhaibi 2017																															1
Ambeba 2015																										1
Ammenwerth 2015												1	1
													X
Anand 2016								1
Antoine 2016													1
Antypas 2014												1	1
													X
Appel 2011																	1
Arambepola 2016																													1
Arora 2014		1
Arora 2014								1						1
														X
Arsand 2010													1
Artinian 2003												1
Ashe 2015																		1															1	1
																																	X
																																		X
Ashton 2017																																1			1
																																X
Axley 2017																										1
Azar 2016																												1
Baek 2018																																			1
Balk-Møller 2017																										1
Ball 2017													1
Bantum 2014											1
Barber 2017																					1
Barberan-Garcia 2014													1
Barnason 2009												1																								1
																																				X
Barnason 2019																										1
Barnett 2022																													1
Beleigoli 2019																													1
Bell 2012		1
Benitez 2015															1								1
																							X
Bennett 2012									1
Bennett 2013																							1
Bennett 2018								1	1
									X
Bennett 2020				1
Benson 2019																										1
Bentley 2016																										1							1
																																	X
Berry 2021																													1
Bhandari 2022						1
Bhurosy 2020																				1
Bickmore 2013																		1
Biddle 2015																																	1
Block 2015													1													1									1
																										X
																																			X
Bobrow 2016						1
Bol 2017			1
Bond 2010								1
Bonn 2022																																			1
Bozorgi 2021						1														1
																				X
Brakenridge 2016							1
Brickwood 2021																																		1
Brindal 2019																																			1
Broekhuizen 2016								1
Bronner 2015																						1
Brough 2014																																				1
Brown 2014																				1
Buller 2008								1
Bunting 2021																													1
Butryn 2020																																	1
Byrne 2006																																	1
Cabrita 2019			1
Cadmus-Bertram 2015																		1																1
																																		X
Cadmus-Bertram 2019																1
Cantisano 2022																				1															1
																				X
Carr 2008																						1
Carral 2015																														1
Carroll 2019								1
Carter 2013																															1
Carter 2017								1																							1
								X
Castro Sweet 2018																										1
Cavallo 2016									1
Cavallo 2021									1														1
																							X
Celis-Morales 2016																				1
Chad-Friedman 2018									1
Chambliss 2011																	1																1
																																	X
Chan 2020																				1
Chao 2017																			1
Chen 2016								1
Chen 2017													1
Chen 2018								1
Cheong 2018																1
Chew 2022																													1
Chin 2016																															1
Cho 2018																																	1
Choi 2012								1
Choi 2016																			1								1
																											X
Choi 2019																										1
Chow 2015												1	1
													X
Christian 2008									1
Chuang 2006												1
Chung 2019																1
Clark 2013																																				1
Clark 2019																										1
Cohen 2017													1
Colleran 2012																														1
Collins 2012																	1
Collins 2014															1
Comulada 2017																																			1
Cowdery 2015																											1
Creel 2016																																1
Croteau 2007																																		1
Cruz 2016																									1									1
																																		X
da Silva Vieira 2017																																				1
Dale 2015											1	1
												X
Dalleck 2010												1
Dang 2017								1
Das 2017																										1
Dasgupta 2017																																		1
David 2023						1																							1
																													X
Davies 2012																						1
de Blok 2006																									1									1
																																		X
De Greef 2011																																		1
Dear 2015								1
Debon 2020																				1
Delrieu 2020																1
Demeyer 2017										1			1												1									1
													X
																									X
																																		X
Deng 2023																													1
Denis 2020																					1
Dennison 2014																										1
Devi 2014												1																								1
																																				X
Didehban 2022																																			1
Direito 2015																											1
Dodd 2018																			1
Donaldson 2014													1
Drew 2021																																			1
Du 2016																																			1
Duan 2018											1															1
																										X
Duan 2021																													1
Dugas2018								1
Duncan 2014																										1						1
																																X
Duncan 2020																																			1
Duscha 2018																																		1
Edney 2018																						1
Edney 2019																						1
Elbert 2016																				1						1	1
																										X
																											X
ElKhoury 2019																													1
Emmerson 2019																													1
Everett 2018																												1
Eyles 2017																										1
Fang 2018																																				1
Fernandes 2016																										1
Ferney 2009																						1
Finkelstein 2015							1						1
													X
Finkelstein 2016																																	1
Fjeldsoe 2016													1																			1
																																X
Fjeldsoe 2019																				1
Flores 2015																													1
Fong 2016													1
Forman 2014													1																							1
																																				X
Fortmann 2017								1						1
														X
Frederix 2015												1	1																							1
													X
																																				X
Frederix 2016																																				1
Freeman 2017																					1
Fucito 2017																					1
Fukuoka 2010																											1
Fukuoka 2015																										1
Furber 2010												1
Furness 2020																													1
Gal 2018																													1
Ganesan 2016							1
Garde 2015																											1
Gasser 2015																											1
Gell 2017													1			1
																X
Gell 2020																1
Gilliland 2015																											1
Gilmore 2017								1
Gilson 2016							1																				1
																											X
Gilson 2017																				1						1
																										X
Glasgow 2010											1
Gleen 2019																															1				1
																															X
Glynn 2014																											1
Gocer 2017																																	1
Godino 2019																																	1
Golsteijn 2018																																1
Gomez-Marcos 2018																										1
Gong 2020						1
Gong 2023																													1
Goni 2020																				1
Goodarzi 2012		1
Gordon 2002																																				1
Götte 2018																1
Greaney 2017																																1
Gremaud 2018							1
Griffin 2018								1
Griffin 2020																							1
Gutierrez-Martinez 2018																																1
Haas 2019																										1
Hacking 2016								1
Haeger 2017													1
Hageman 2014								1
Hageman 2017																										1
Haggerty 2017																1										1
																										X
Hales 2016																										1
Hansel 2017																				1						1
																										X
Hansen 2012																						1
Hanssen 2007												1
Hartman 2016																										1							1
																																	X
Hartman 2018																1
Harzand 2018																																				1
Hawkins 2019																																1
He 2017						1
										X
Hebden 2014					1					1										1							1
																				X
																											X
Hendrie 2020																				1
Herring 2014														1																1
																														X
Herring 2016																			1											1
																														X
Herring 2017								1
Hershner 2018																					1
Hill 2006								1
Hoj 2017																						1
Holland 2017																									1
Holmen 2014													1													1
																										X
Hong 2015								1
Hornikx 2015																									1									1
																																		X
Hospes 2009																									1									1
																																		X
Houle 2011																																1
Huber 2015																										1
Huberty 2019																					1
Hui 2006																			1
Hui 2011																			1
Hunter 2008																	1
Hunter 2023				1
Hwang 2017																																				1
Ingersoll 2015								1
Ionov 2020							1
Isetta 2017													1
Islma 2014		1
Jackson 2011																			1
Jahan 2020						1														1
																				X
Jahangiry 2017																													1
Jahangiry 2021																													1
Jakicic 2016																																	1
Järvelä-Reijonen 2018																										1
Jarvis 2019								1
Jenny 2001																																				1
Jensen 2023																																			1
Jiang 2019																																			1
Jones 2016							1
Jones 2020																					1
Joseph 2013															1
Joseph 2015								1							1
															X
Joseph 2016															1
Jospe 2017																																	1
Judice 2015													1
Jung 2022																													1
Kamal 2015								1
Kanera 2016											1
Kanera 2017																										1
Karen 2014																																		1
Kawagoshi 2015																									1
Kellner 2023					1
Kempf 2017																										1
Kempf 2018																																	1
Kenfield 2019																1																		1
																																		X
Kennelly 2018																			1
Kerr 2016																	1			1
																				X
Kes 2021						1
Khanna 2014																										1
Kim 2012																														1
Kim 2013													1		1													1						1
															X
																												X
																																		X
Kim 2014																												1
Kim 2018					1
Kim 2019																																	1
Kim 2020																1
Kim 2024																					1
King 2008													1
King 2013								1					1														1
													X
																											X
King 2016													1
Kingue 2013						1
Kirk 2009																																		1
Kiropoulos 2011								1
Kirwan 2012																											1
Klenk 2017																															1
Kliemann 2019																															1
Knight 2014													1
Koizumi 2009																																		1
König 2017			1
Koot 2019																										1
Koyle 2013							1
Kraal 2014																																				1
Kraschnewski 2011																	1
Kwan 2013																						1
Kwan 2020																													1
Laing 2014																																1
Lara 2016																				1
Laranjo 2021																													1
Lau 2017																													1
Lau 2020																													1
Lau 2022					1
Le 2017																1
Leahey 2018									1
Lear 2014												1
Lear 2015																																				1
Lee 2012																								1
Lee 2013												1
Lee 2014								1			1
											X
Lee 2016								1
Lee 2017								1
Lee 2023																													1
Leskinen 2021																																		1
Lewis 2008																						1
Lewis 2017																		1
Lewis 2020																																		1
Li 2019						1													1
																			X
Lieber 2012																						1
Lim 2011		1
Lim 2016																										1
Lin 2015														1																					1
																																			X
Lindsay 2008											1
Lindsay 2009												1
Linke 2019																						1
Liu 2018											1															1
																										X
Liu 2021																																		1
Liu 2024																					1
Lombard 2016																				1
Lorig 2016																										1
Losina 2017							1
Lozano-Lozano 2019																1
Lugones-Sanchez 2020																																	1
Luley 2014																										1		1
																												X
Lundell 2015																													1
Lynch 2019																1																		1
																																		X
Lyons 2017													1					1															1	1
																		X
																																	X
																																		X
Lyzwinski 2019																																			1
Lyzwinski 2014																													1
Ma 2018																						1
MacDonnell 2016								1
Mackert 2016			1
Maddison 2014												1
Maddison 2015													1																							1
																																				X
Maddison 2018																																				1
Maher 2015																						1					1
																											X
Mailey 2010																								1
Mancinelli 2022																													1
Mann 2016																												1
Marcus 2007																						1
Marcus 2016								1							1
															X
Marquet 2018																						1
Martin 2015										1			1				1	1								1					1
													X
																	X
																		X
																										X
																															X
Maselli 2019																								1
Maslakpak 2016						1
Mason 2018																										1
Mattila 2016																																			1
Mauriello 2016								1											1
																			X
Maxwell-Smith 2018																																		1
Maxwell-Smith 2019																1
Mayer 2018																1								1
																								X
McCarroll 2015																1										1
																										X
McCoy 2017													1		1
															X
McKenzie 2017																										1
McMahon 2021																													1
McNeil 2019																1
Mendelson 2014													1
Mendoza 2015																									1									1
																																		X
Mendoza 2017																1
Mhurchu 2019																																			1
Michaelides 2018																										1
Miller 2017																										1
Miller 2018								1
Miragall 2017																								1
Miragall 2018					1
Mistry 2013										1
Mlgneaull 2012											1
Moin 2018																										1
Morey 2009											1
Morgan 2011a																	1
Morgan 2011b																	1
Morris 2016																					1
Moussa 2013								1
Moy 2016																									1
Muellmann 2019																																		1
Muller 2016													1																			1
													X
Mummah 2016																											1
Mundi 2015																										1
Muntaner-Mas 2017													1
Muralidharan 2019																															1
Mutrie 2012																																		1
Naimark 2015																	1
Nakata 2019																																	1
Nakata 2022																																			1
Napolitano 2013																																			1
Napolitano 2021																																			1
Naszay 2017			1
Neafsey 2011								1
Neil-Sztramko 2017							1
Nelson 2016								1
Nepper 2019																										1
Neuenschwander 2013								1
Nezami 2021																																			1
Nicklas 2014																														1
Nikolaou 2015																	1
Nishiguchi 2015																																		1
Noh 2010		1
Nolan 2011											1
Nolan 2017																									1									1
																																		X
Nolan 2018																										1
Nollen 2014																											1
Norton 2015																																			1
Nour 2016																													1
NúñezdeAren 2021																													1
O’Brian 2014										1
Oftedal 2019																																			1
Oh 2015																												1
Okajima 2022																					1
Okamoto 2007																																		1
Oliveira 2022																													1
Olsen 2018							1												1
																			X
Orlandoni 2016																										1
Ormel 2018																1
Orsama 2013		1
Ovans 2018																1
Pan 2018						1
Park 2019																													1
Partridge 2015										1																	1
																											X
Patel 2016a							1
Patel 2016b							1
Patel 2018							1
Patel 2019a																															1
Patel 2019b																															1
Patel 2020																															1
Peimani 2015																										1
Pekmezi 2010															1
Pellegrini 2012																																	1
Pellegrini 2015													1
Peng 2018																																				1
Peng 2022a																													1
Peng 2022b																													1
Pérez-Ferre 2010																														1
Perez-Junkura 2022																				1
Petersen 2012																																		1
Petrella 2014																												1
Peyer 2016																																	1
Pfaeffli 2015										1			1													1										1
													X
																																				X
																										X
Phelan 2011																			1
Phelan 2017								1						1	1
														X
															X
Phelan 2017																																1
Piette 2012						1
Piotrowicz 2010																																				1
Piotrowicz 2014												1																								1
																																				X
Plaete 2015																				1
Podina 2018																																			1
Poirier 2016							1
Pollak 2014																														1
Pope 2018																1
Pope 2019					1															1				1
																				X
																								X
Pope 2020																								1
Pope 2022					1
Poston 2013																			1
Poston 2015																			1
Puntpanich 2020																																			1
Puszkiewic 2016																1
Quinn 2009		1
Rabbi 2015										1
Rabbi 2015																											1
Ramachandran 2013											1
Ramadas 2018																										1
Rawstorn 2018																																				1
Rebar 2016																						1
Recio-Redruguez 2016																				1						1
Recio-Rodriguez 2016																										X
Recio-Rodriguez 2018																										1
Redman 2017																			1
Reed 2018							1
Rehman 2019						1
Reid 2011												1																								1
																																				X
Reijonsaari 2009							1
Reijonsaari 2012																																	1
Rhodes 2020																													1
Rodríguez_x0002_Torres 2023																													1
Rogers 2016																																	1
Romeo 2019																													1
Rospo 2016																											1
Ross 2016																																	1
Rotheram-Borus 2012													1
Rothert 2016				1
Rowe-Roberts 2014							1
Rowley 2017																		1
Rowley 2019																																		1
Rubinstein 2016								1
Ryan 2013								1
Safran 2015																											1
Saldivar 2021									1
Santo 2018																										1
Saslow 2017																										1
Saslow 2018																										1
Scalvini 2009												1																								1
																																				X
Schrager 2017							1
Schulz 2014																				1
Seifert 2017			1
Senecal 2020																															1
Senek 2018																			1
Sepah 2017																										1
Seyffert 2016																													1
Shahid 2014																										1
Shahid 2015											1
Shetty 2011		1									1		1
											X
													X
Shi 2023																													1
Shin 2017																								1									1
																																	X
Short 2018																1
Short 2020																					1
Shrestha 2013																																	1
Shuger 2011																																	1
Silveira 2013													1														1
																											X
Simons 2018							1			1
Singh 2020																1
Skobel 2016																																				1
Skogstad 2016							1
Slootmaker 2009							1
Smith 2014																											1
Smith 2016																			1											1
																														X
Smith 2020																													1
Smolis-Bak 2015																																				1
Soltani 2015																														1
Southard 2003																																				1
Spark 2015																1
Spring 2017										1																							1
																																	X
Spring 2018										1
Stahl 2020																																			1
Stavric 2022																													1
Stein 2017																															1
Steinberg 2013								1						1			1
														X
																	X
Stuckey 2011													1														1
																											X
Stuckey 2013																												1
Suboc 2014																		1																1
																																		X
Sun 2019																										1
Sun 2020						1
Suorsa 2022																																		1
Svetkey 2005				1
Svetkey 2015																															1
Swoboda 2016											1
Symons 2019																			1
Tabak 2014a													1																					1
													X
Tabak 2014a																									1
Tabak 2014b													1
Tabak 2014c													1
Takahashi 2016																																	1
Talbot 2023																																		1
Tamban 2014		1
Tate 2001																	1
Tate 2003																	1
Tate 2006																	1
Taylor 2016																																1
Tess Harris 2017																																		1
Tess Harris 2018																																		1
Tessaro 2007								1
Tew 2015																																		1
Thakkar 2016													1
Thomas 2017													1																				1
																																	X
Thompson 2014																		1
Thomsen 2016													1
Thomsen 2017													1
Thorgeirsson 2022																																			1
Thorndike 2014							1
Thorup 2016																																				1
Titov 2015								1
Tomita 2009												1
Torquati 2018							1
Torres 2020																																			1
Touger-Decker 2021				1
Trinh 2018																1
Tsan 2001		1
Tucker 2016										1
Turner-McGrievy 2013																				1
Uhm 2017													1			1
																X
UnluiInce 2013								1
Vadheim 2017																										1
Vallance 2007																																1
Valle 2017																1																1
																																X
Van Drongelen 2014																																			1
Van Blarigan 2019																1
van Dantzig 2013							1
van der Weegen 2015													1																			1
																																X
van Doorn-van Atten 2018																										1
Van Drongelen 2014																											1
Van Dyck 2013																																		1
Van Horn 2018																			1
Vandelanotte 2018																																	1
Varas 2018																																		1
Varnfield 2014												1																								1
																																				X
Vathsangam 2014													1
Ventura Marra 2019																										1
Verwey 2014													1
Vesco 2014																			1
Villaron 2018																1
Vorrink 2016																									1
Wahbeh 2016								1
Waki 2014		1																								1
																										X
Walsh 2016																											1
Wan 2018						1
Wang 2015																											1
Wang 2018									1
Wang 2020						1														1
																				X
Wang 2021																				1
Wang 2023																													1
Wanner 2009																						1
Warren 2014																																		1
Watson 2015																																1
Wayne 2015								1																		1
																										X
Weinert 2008								1
Wharton 2014																											1
Whitelock 2019																										1
Whittaker 2014																																				1
Wichmann 2019			1
Widmer 2015												1
Wijsman 2013								1										1																1
																		X
																																		X
Willcox 2017										1									1
																			X
Williams 2022				1																1
				X
Wilson 2023																																			1
Xian 2017																						1
Xu 2021																													1
Yamada 2012																																		1
Yarahmadi 2014		1
Yates 2009																																		1
Yates 2017																																		1
Yerrakalva 2019																													1
Yeung 2017							1
Yıkılmaz 2023																					1
Yom-Tov 2017										1
Yoo 2009		1
Yu 2023																													1
Yuan 2022																																			1
Yuting 2023						1
Zenun Frano 2022																				1
Zhai 2020						1
Zhang 2017																																			1
Zhang 2022						1																							1
Zhang 2022																													X
Zhou 2016																										1
Zhou 2018										1
										X
Zhou 2022						1
Zolfaghari 2012													1
	TOTAL INCLUDED PRIMARY STUDIES	15	7	6	8	21	26	51	9	16	15	23	52	7	10	31	15	10	21	30	13	19	4	9	15	70	27	9	47	10	16	19	30	45	34	31
	TOTAL STRUCTURAL ZEROS	0	0	1	0	0	0	1	1	2	2	1	12	5	5	2	2	3	4	7	0	0	2	3	1	14	9	2	2	3	2	5	8	15	2	11

## Sheet: 2.1 GROOVE - colour version
	Overall results				Graphical Representation of Overlap for OVErviews (GROOVE)
							Arambepola 2016
	Number of columns (number of reviews)	c	35					Baer 2024	Bennett 2014	Bi 2024	Boima 2024	Buckingham 2019	Cheng 2020	Clark 2023	Davis 2020
	Number of rows (number of index publications)	r	646													595	=	Total nodes (pairs of reviews)
	Number of included primary studies (including double counting)	N	771			Baer 2024	0									578	=	Slight overlap (<5%)
	Covered area	N/(rc)	0.0341			Bennett 2014	0	0								13	=	Moderate overlap (5% to <10%)
	Corrected covered area	(N-r)/(rc-r)	0.00569113			Bi 2024	0	0	0							3	=	High overlap (10% to <15%)
	Interpretation of overlap	Slight overlap				Boima 2024	0	0	0	0						1	=	Very High overlap (>15%)
	Structural Zeros	X	127			Buckingham 2019	0	0	0	0	0					Duan 2021	Duff 2017	Elavsky 2019	Enyioha 2022	Joseph 2019	Khoo 2021	Lau 2024	Liu 2020	Leonard 2021	Livingstone 2023	Lu 2025	Mclaughlin 2021	Myers-Ingram 2023
	Corrected covered area (adjusting by structural zeros)	(N-r)/(rc-r-X)	0.00572423			Cheng 2020	0	0	0	0	0	0																	Peng 2022	Qiu 2018	Robert 2021	Schoeppe 2016	Sequi-Dominguez 2020	Singh 2023	Sherifal 2017	Szinay 2023
						Clark 2023	0	0	0	0	0	0	0.0169492
	N° of non-overlapped primary studies	In 1 SR	541			Davis 2020	0	0	0	0.0434783	0	0.0243902	0	0
	Number of overlapped primary studies	In 2 SRs	87			Duan 2021	0.0344828	0	0	0	0	0	0.0153846	0	0
		In 3 SRs	10			Duff 2017	0	0	0	0	0	0	0	0	0	0.027027
		In 4 SRs	5			Elavsky 2019	0.0151515	0	0	0	0	0.012987	0.00980392	0	0.0461538	0.0151515	0.056338
		In 5 SRs	0			Enyioha 2022	0	0	0	0	0	0	0.0740741	0	0.0454545	0	0	0
		In 6 SRs	1			Joseph 2019	0	0	0	0	0	0	0.0517241	0	0	0	0	0.0333333	0.0625
		In 7 SRs	0			Khoo 2021	0	0	0	0	0	0	0	0	0	0	0	0.0246914	0	0
		In 8 SRs	0			Lau 2024	0	0	0	0	0	0	0.0153846	0	0.0333333	0	0	0.0151515	0.047619	0	0
		In 9 SRs	0			Liu 2020	0	0	0	0	0	0	0.0166667	0	0.04	0	0	0.0333333	0	0	0	0.0416667
		In 10 SRs	0			Leonard 2021	0	0	0	0	0.0243902	0.0217391	0.0140845	0	0.0277778	0	0	0	0	0	0	0	0														Western 2021	Wong 2022	Wu 2023	Zheng 2023
		In 11 SRs	0			Livingstone 2023	0	0	0.0285714	0.0555556	0.0625	0	0	0	0.0222222	0	0	0	0	0	0	0.0227273	0	0
		In 12 SRs	0			Lu 2025	0	0	0	0	0	0	0	0	0	0	0	0	0	0	0	0	0	0	0
		In 13 SRs	0			Mclaughlin 2021	0	0	0	0	0	0	0	0	0	0	0	0	0	0	0	0	0	0	0	0
		In 14 SRs	0			Myers-Ingram 2023	0	0	0	0	0	0	0	0.0833333	0	0	0	0	0	0.0769231	0	0	0	0	0	0	0
		In 15 or more SRs	0			Peng 2022	0	0	0	0.133333	0	0	0	0	0	0	0	0	0	0	0.025641	0	0	0	0.0263158	0	0	0
						Qiu 2018	0	0	0	0	0	0	0	0	0.0333333	0	0	0.0151515	0	0	0	0	0	0	0	0	0	0	0
						Robert 2021	0.0119048	0	0	0	0	0	0.00833333	0	0.0238095	0.0240964	0	0.0338983	0	0	0.020202	0.0119048	0.0126582	0	0.0416667	0	0	0	0	0
						Schoeppe 2016	0	0	0	0.0294118	0	0.0192308	0.012987	0	0.0487805	0	0	0.0394737	0	0	0	0	0	0.0212766	0.0363636	0	0.0222222	0	0	0	0.0104167
						Sequi-Dominguez 2020	0	0	0	0	0	0	0	0	0	0	0	0.0166667	0	0.0555556	0	0	0	0	0	0	0	0	0	0	0.0128205	0
						Singh 2023	0	0	0	0	0.030303	0	0	0	0	0	0	0	0	0	0	0	0	0	0	0	0	0	0	0	0	0	0
						Sherifal 2017	0	0	0	0	0	0	0	0	0	0	0	0	0.0625	0	0	0	0	0.0689655	0	0	0	0	0	0	0	0	0	0
						Szinay 2023	0	0	0	0	0	0	0.0151515	0	0.0322581	0	0	0.0149254	0	0	0	0.0333333	0.04	0	0	0	0	0	0	0	0.0117647	0	0	0	0
						Western 2021	0	0	0	0	0	0	0	0	0	0	0	0.0441176	0	0	0.0204082	0	0	0	0	0	0	0	0	0	0.0113636	0	0	0	0	0
						Wong 2022	0	0	0	0	0	0	0	0	0.0222222	0	0	0.025	0	0	0	0.0227273	0.0526316	0	0	0	0	0	0.0263158	0	0.0204082	0	0	0	0	0	0
						Wu 2023	0	0	0	0	0	0	0.0105263	0	0.0166667	0	0	0.0430108	0	0.0185185	0.027027	0	0.1	0	0	0	0	0	0	0.132075	0	0	0.0188679	0	0	0	0	0.0273973
						Zheng 2023	0	0	0	0	0	0	0	0	0	0	0	0.0117647	0.025	0	0	0	0	0	0.015873	0	0	0	0	0	0.00970874	0	0	0	0	0.0204082	0.0192308	0	0
						Wongvibulsin 2021	0	0	0	0	0	0	0	0	0.0217391	0	0.173913	0.0506329	0	0	0	0	0	0	0	0	0	0	0	0	0.01	0	0	0	0	0	0	0	0	0
						Very high overlap	0	0	0	0	0	0	0	0	0	0	1	0	0	0	0	0	0	0	0	0	0	0	0	0	0	0	0	0	0	0	0	0	0	0	0	0	0	0	0	0	0	0	0
						High overlap	0	0	0	1	0	0	0	0	0	0	0	0	0	0	0	0	1	0	0	0	0	0	0	1	0	0	0	0	0	0	0	0	0	0	0	0	0	0	0	0	0	0	0
						Moderate overlap	0	0	0	1	1	0	2	1	0	0	1	1	2	2	0	0	1	1	0	0	0	0	0	0	0	0	0	0	0	0	0	0	0	0	0	0	0	0	0	0	0	0	0
						Slight overlap
						Number of SRs	35
						Number of nodes	595
[truncated: 134 more columns]

## Sheet: 2.2 GROOVE - greyscale version
	Overall results				Graphical Representation of Overlap for OVErviews (GROOVE)
							Arambepola 2016
	Number of columns (number of reviews)	c	35					Baer 2024	Bennett 2014	Bi 2024	Boima 2024	Buckingham 2019	Cheng 2020	Clark 2023	Davis 2020
	Number of rows (number of index publications)	r	646													595	=	Total nodes (pairs of reviews)
	Number of included primary studies (including double counting)	N	771			Baer 2024	0									578	=	Slight overlap (<5%)
	Covered area	N/(rc)	0.0341			Bennett 2014	0	0								13	=	Moderate overlap (5% to <10%)
	Corrected covered area	(N-r)/(rc-r)	0.00569113			Bi 2024	0	0	0							3	=	High overlap (10% to <15%)
	Interpretation of overlap	Slight overlap				Boima 2024	0	0	0	0						1	=	Very High overlap (>15%)
	Structural Zeros	X	127			Buckingham 2019	0	0	0	0	0					Duan 2021	Duff 2017	Elavsky 2019	Enyioha 2022	Joseph 2019	Khoo 2021	Lau 2024	Liu 2020	Leonard 2021	Livingstone 2023	Lu 2025	Mclaughlin 2021	Myers-Ingram 2023
	Corrected covered area (adjusting by structural zeros)	(N-r)/(rc-r-X)	0.00572423			Cheng 2020	0	0	0	0	0	0																	Peng 2022	Qiu 2018	Robert 2021	Schoeppe 2016	Sequi-Dominguez 2020	Singh 2023	Sherifal 2017	Szinay 2023
						Clark 2023	0	0	0	0	0	0	0.0169492
	N° of non-overlapped primary studies	In 1 SR	541			Davis 2020	0	0	0	0.0434783	0	0.0243902	0	0
	Number of overlapped primary studies	In 2 SRs	87			Duan 2021	0.0344828	0	0	0	0	0	0.0153846	0	0
		In 3 SRs	10			Duff 2017	0	0	0	0	0	0	0	0	0	0.027027
		In 4 SRs	5			Elavsky 2019	0.0151515	0	0	0	0	0.012987	0.00980392	0	0.0461538	0.0151515	0.056338
		In 5 SRs	0			Enyioha 2022	0	0	0	0	0	0	0.0740741	0	0.0454545	0	0	0
		In 6 SRs	1			Joseph 2019	0	0	0	0	0	0	0.0517241	0	0	0	0	0.0333333	0.0625
		In 7 SRs	0			Khoo 2021	0	0	0	0	0	0	0	0	0	0	0	0.0246914	0	0
		In 8 SRs	0			Lau 2024	0	0	0	0	0	0	0.0153846	0	0.0333333	0	0	0.0151515	0.047619	0	0
		In 9 SRs	0			Liu 2020	0	0	0	0	0	0	0.0166667	0	0.04	0	0	0.0333333	0	0	0	0.0416667
		In 10 SRs	0			Leonard 2021	0	0	0	0	0.0243902	0.0217391	0.0140845	0	0.0277778	0	0	0	0	0	0	0	0														Western 2021	Wong 2022	Wu 2023	Zheng 2023
		In 11 SRs	0			Livingstone 2023	0	0	0.0285714	0.0555556	0.0625	0	0	0	0.0222222	0	0	0	0	0	0	0.0227273	0	0
		In 12 SRs	0			Lu 2025	0	0	0	0	0	0	0	0	0	0	0	0	0	0	0	0	0	0	0
		In 13 SRs	0			Mclaughlin 2021	0	0	0	0	0	0	0	0	0	0	0	0	0	0	0	0	0	0	0	0
		In 14 SRs	0			Myers-Ingram 2023	0	0	0	0	0	0	0	0.0833333	0	0	0	0	0	0.0769231	0	0	0	0	0	0	0
		In 15 or more SRs	0			Peng 2022	0	0	0	0.133333	0	0	0	0	0	0	0	0	0	0	0.025641	0	0	0	0.0263158	0	0	0
						Qiu 2018	0	0	0	0	0	0	0	0	0.0333333	0	0	0.0151515	0	0	0	0	0	0	0	0	0	0	0
						Robert 2021	0.0119048	0	0	0	0	0	0.00833333	0	0.0238095	0.0240964	0	0.0338983	0	0	0.020202	0.0119048	0.0126582	0	0.0416667	0	0	0	0	0
						Schoeppe 2016	0	0	0	0.0294118	0	0.0192308	0.012987	0	0.0487805	0	0	0.0394737	0	0	0	0	0	0.0212766	0.0363636	0	0.0222222	0	0	0	0.0104167
						Sequi-Dominguez 2020	0	0	0	0	0	0	0	0	0	0	0	0.0166667	0	0.0555556	0	0	0	0	0	0	0	0	0	0	0.0128205	0
						Singh 2023	0	0	0	0	0.030303	0	0	0	0	0	0	0	0	0	0	0	0	0	0	0	0	0	0	0	0	0	0
						Sherifal 2017	0	0	0	0	0	0	0	0	0	0	0	0	0.0625	0	0	0	0	0.0689655	0	0	0	0	0	0	0	0	0	0
						Szinay 2023	0	0	0	0	0	0	0.0151515	0	0.0322581	0	0	0.0149254	0	0	0	0.0333333	0.04	0	0	0	0	0	0	0	0.0117647	0	0	0	0
						Western 2021	0	0	0	0	0	0	0	0	0	0	0	0.0441176	0	0	0.0204082	0	0	0	0	0	0	0	0	0	0.0113636	0	0	0	0	0
						Wong 2022	0	0	0	0	0	0	0	0	0.0222222	0	0	0.025	0	0	0	0.0227273	0.0526316	0	0	0	0	0	0.0263158	0	0.0204082	0	0	0	0	0	0
						Wu 2023	0	0	0	0	0	0	0.0105263	0	0.0166667	0	0	0.0430108	0	0.0185185	0.027027	0	0.1	0	0	0	0	0	0	0.132075	0	0	0.0188679	0	0	0	0	0.0273973
						Zheng 2023	0	0	0	0	0	0	0	0	0	0	0	0.0117647	0.025	0	0	0	0	0	0.015873	0	0	0	0	0	0.00970874	0	0	0	0	0.0204082	0.0192308	0	0
						Wongvibulsin 2021	0	0	0	0	0	0	0	0	0.0217391	0	0.173913	0.0506329	0	0	0	0	0	0	0	0	0	0	0	0	0.01	0	0	0	0	0	0	0	0	0
						Very high overlap	0	0	0	0	0	0	0	0	0	0	1	0	0	0	0	0	0	0	0	0	0	0	0	0	0	0	0	0	0	0	0	0	0	0	0	0	0	0	0	0	0	0	0
						High overlap	0	0	0	1	0	0	0	0	0	0	0	0	0	0	0	0	1	0	0	0	0	0	0	1	0	0	0	0	0	0	0	0	0	0	0	0	0	0	0	0	0	0	0
						Moderate overlap	0	0	0	1	1	0	2	1	0	0	1	1	2	2	0	0	1	1	0	0	0	0	0	0	0	0	0	0	0	0	0	0	0	0	0	0	0	0	0	0	0	0	0
						Slight overlap
						Number of SRs	35
						Number of nodes	595
[truncated: 134 more columns]
