# Supplementary material for: Digital health interventions for promoting adults lifestyle behaviors: who is being left behind? An evidence synthesis of social inequality
Source: Int J Behav Nutr Phys Act. 2026 Feb 6;23:23. doi: 10.1186/s12966-026-01874-4 (PMC12977709; doi:10.1186/s12966-026-01874-4)
Supplement: Supplementary file 8 — Supplementary Material 8. [file 12966_2026_1874_MOESM8_ESM.xlsx]

## Sheet: Sheet1
N	Title	Author	Year	Country	Journal	Review Type	Focus	Inclusive Years	N	Sample	Review Purpose	Intervention(s)	Target behavior(s)	Inequality indicator(s)	Duration/Frenquency	Review Conclusion	Methodological quality /Risk of bias assessment
1	The impact of automated brief messages promoting lifestyle changes delivered via mobile devices to people with type 2 diabetes: A systematic literature review and meta-analysis of controlled trials.	Arambepola et al	2016	Mainly European countries (Germany, Netherlands, Austria, Switzerland); one study from the United States	Journal of Medical Internet Research	systematic review	patients with type 2 diabetes	Database inception to April 2015	15	1155	To examine the effectiveness of automated brief messaging interventions delivered via mobile devices in promoting healthy diet and physical activity, and improving behavioral, psychological, and clinical outcomes in people with type 2 diabetes.	automated brief messages	diet,physical activity	place of residence	Intervention duration ranged from short-term to longer-term, with a mean duration of approximately 7 months; message frequency varied across trials.	Automated brief messaging interventions can produce clinically meaningful improvements in glycemic control (HbA1c) among adults with type 2 diabetes, though effects on weight and lifestyle behaviors were mixed. Interventions conducted in low- and middle-income countries tended to show more consistently positive effects than those conducted in high-income countries. Overall evidence is limited by …	Risk of bias assessed using the Cochrane Collaboration’s Risk of Bias Tool; most included trials exhibited moderate to high risk of bias, particularly due to inadequate blinding and small sample sizes.
2	Digital health technologies and inequalities: A scoping review of potential impacts and policy recommendations	Badr et al	2024	Multiple countries (predominantly high-income countries, including United States, Canada, United Kingdom, Australia, and Europe)	Health Policy	scoping review	adults	Database inception – November 2022	41	NR	To examine how equity related to the implementation and use of digital health technologies has been assessed during and after the COVID-19 pandemic, and to explore how digital strategies and policies can contribute to preventing or reducing digital health inequalities.	computer, web, text message, mobile phone, email	diet,sleep,physical activity,sedentary behavior	age, gender/sex,race/ethnicity,education,SES,income,medical condition	Not applicable / not systematically reported	Digital health technologies are associated with unequal access, use, and benefits across population groups, primarily disadvantaging socially vulnerable populations; current evidence focuses mainly on individual-level determinants, with limited attention to contextual and policy-level factors influencing equity.	PRISMA-ScR–guided scoping review; no formal risk of bias assessment conducted
3	Middle-aged and older adults’ acceptance of mobile nutrition and fitness apps: A systematic mixed studies review	Baer et al	2022	Mainly European countries (Germany, Netherlands, Austria, Switzerland); one study from the United States	PLOS ONE	systematic review	middle-aged and older adults	Database inception to August 2022	7	8870	To synthesize evidence on the extent to which middle-aged and older adults accept mobile nutrition and fitness apps, identify influencing factors and social determinants shaping acceptance, and compare acceptance patterns with younger populations.	smartphone apps	diet,physical activity	age	Not applicable / not reported (review focused on acceptance and usage rather than intervention exposure duration)	Overall acceptance and usage of nutrition and fitness apps were lower among middle-aged and older adults compared to younger populations. Fitness apps showed higher acceptance than nutrition apps. Evidence suggests a digital divide characterized by lower usage rates, lower perceived usefulness and ease of use, and greater privacy concerns among older adults. Findings on social determinants such a…	Study quality assessed using the Mixed Methods Appraisal Tool (MMAT) and the AXIS tool; included studies showed heterogeneous and often limited methodological quality, with common issues including cross-sectional designs, insufficient reporting on sampling and non-response bias, and limited external validity.
4	Electronic health (eHealth) interventions for weight management among racial/ethnic minority adults: a systematic review	Bennett et al	2014	United States	Obesity Reviews	systematic review	racial/ethnic minority adults	Database inception to June 2012	6	4899	To evaluate the efficacy of eHealth weight management interventions among overweight and obese racial/ethnic minority adults and assess whether these interventions produce meaningful weight loss outcomes in populations experiencing disproportionate obesity burden.	computer, web, text, mobile phone, apps, email	physical activity	race/ethnicity	Intervention duration ranged from 3 to 30 months across included trials; frequency and intensity of digital contact varied substantially.	eHealth interventions show suggestive evidence of producing low-magnitude, short-term weight loss among racial/ethnic minority adults. However, clinically meaningful weight loss (≥5% of baseline body weight) was rarely achieved, and long-term effectiveness remains unclear. Evidence is limited by small number of trials, modest effect sizes, and insufficient reporting of subgroup differences by rac…	Risk of bias assessed using an adapted Risk of Bias Scale based on CONSORT criteria; most included trials were rated as low to moderate risk of bias, though no study met all criteria for low risk.
5	Effectiveness of digital health interventions in promoting physical activity among college students: Systematic review and meta-analysis.	Bi et al	2024	Multiple countries (predominantly high-income countries)	Journal of Medical Internet Research	systematic review and meta-analysis	college students	Database inception to 2023	8	569	To systematically examine whether the effectiveness and user engagement of digital health interventions for lifestyle behavior change differ across social groups, and to identify inequality patterns associated with sociodemographic and socioeconomic characteristics.	mobile phones, tablets, web-based interventions, SMS, social media, lifestyle or fitness smartphone apps, and wearable devices.	light physical activity,moderate to vigorous physical activity, sedentary time, steps.	place of residence	Intervention duration and intensity varied widely across studies, ranging from short-term interventions (weeks) to longer-term interventions (≥12 months).	Evidence suggests that digital health interventions tend to benefit individuals who are younger, female, and of higher socioeconomic status, with higher engagement and more favorable outcomes. Older adults, individuals with lower education or income, and those from disadvantaged social groups were more likely to show lower engagement and reduced effectiveness, indicating that digital health inter…	Methodological quality was assessed using the Cochrane Risk of Bias tool; included studies showed mixed quality, with common limitations including selection bias, inadequate reporting of subgroup analyses, and heterogeneity in outcome measures and intervention designs.
6	Effectiveness of digital health interventions on blood pressure control, lifestyle behaviours and adherence to medication in patients with hypertension in low-income and middle-income countries: A systematic review and meta-analysis of randomised controlled trials	Boima et al	2024	Multiple low-and middle-income countries (LMICs)	eClinicalMedicine	systematic review and meta-analysis	patients with hypertension	January 2009-July 2023	22	12892	To systematically evaluate the effectiveness of digital health interventions on blood pressure control, lifestyle behaviours, and medication adherence among adults with hypertension in low-income and middle-income countries, and to assess whether such interventions improve health outcomes in resource-constrained settings.	smartphone app, SMS,mobile phone call	physical activity	place of residence	1.5-18 months; most interventions <12 months	Digital health interventions significantly improved systolic and diastolic blood pressure, supported lifestyle behaviour change (low-salt diet, physical activity, smoking reduction), and improved medication adherence among adults with hypertension in LMICs, although heterogeneity was high and evidence from African countries was limited.	Cochrane Risk of Bias 2; included trials showed mixed quality (12 low risk, 3 some concerns, 7 high risk); substantial heterogeneity across studies.
7	Mobile health interventions to promote physical activity and reduce sedentary behaviour in the workplace: A systematic review.	Buckingham et al	2019	Multiple countries (predominantly high-income countries)	Digital Health	systematic review	adults	Database inception – March 2021	25	73440	To systematically review the effectiveness of digital health interventions for weight management in adults with overweight or obesity and to describe intervention characteristics and outcome patterns.	mobile phone, smartphone apps,PDAs, tablets,wearable activity, monitors/trackers	physical activity,sedentary behavior	age, gender/sex,place of residence	Intervention duration ranged from 4 weeks to 24 months; most commonly 12–26 weeks	Digital health interventions generally resulted in modest but significant improvements in weight-related outcomes; greater effects were observed in multicomponent and longer-duration interventions, though heterogeneity across studies was substantial.	Risk of bias assessed using the Cochrane Risk of Bias Tool; overall study quality varied, with many studies showing unclear or high risk of bias due to lack of blinding and incomplete outcome reporting
8	Applying the electronic health literacy lens: Systematic review of electronic health interventions targeted at socially disadvantaged groups	Cheng et al	2020	Multiple countries	Journal of Medical Internet Research	systematic review	socially disadvantaged groups	Database inception – December 2019	48	8105	To systematically evaluate the effectiveness of mobile health (mHealth) interventions on glycaemic control, weight-related outcomes, and lifestyle behaviours among adults with diabetes or obesity.	web-based intervention	physical activity,sedentary behavior	SES,digital health literacy	Intervention duration ranged from 3 to 24 months; frequency varied across studies	mHealth interventions were associated with significant improvements in HbA1c, body weight, and BMI among adults with diabetes or obesity, while effects on lifestyle behaviours were inconsistent. Evidence on differential effectiveness across social groups was sparse and inconclusive.	Cochrane Risk of Bias Tool; most included trials showed unclear or high risk of bias, particularly regarding blinding and allocation concealment
9	eHealth weight loss interventions for adults with low income: A systematic review	Clark et al	2023	Multiple countries (predominantly high-income countries)	Health Psychology	systematic review	adults	Database inception – June 2022	9	1606	To evaluate the effectiveness of mobile health interventions on weight loss, physical activity, and related lifestyle outcomes among adults with overweight or obesity.	computer, web, text message,mobile phone, email	physical activity	income	Intervention duration ranged from 8 weeks to 24 months; intervention intensity varied	Mobile health–based lifestyle interventions led to modest but significant weight loss and improvements in physical activity among adults with overweight or obesity, though heterogeneity across studies was substantial.	Cochrane Risk of Bias Tool; overall study quality was mixed, with common concerns related to lack of blinding and incomplete outcome data
10	A systematic review of tailored mHealth interventions for physical activity promotion among adults.	Davis et al	2020	Multiple countries (predominantly high-income countries)	Translational Behavioral Medicine	systematic review	adults	Database inception – June 2019	16	1972	To systematically summarize and critically examine the effectiveness of tailored mobile health (mHealth) interventions for promoting physical activity in adult populations, and to describe how tailoring strategies and intervention design features are implemented.	tailored mHealth interventions	physical activity	income	Intervention duration ranged from 3 weeks to 36 weeks; most interventions involved at least weekly contact	Tailored mHealth interventions appear promising for increasing physical activity among adults; however, most included studies enrolled participants who were female, White, well-educated, and of higher socioeconomic status, limiting generalizability and raising concerns about equitable reach.	Cochrane Risk of Bias 2 tool; studies showed mixed quality, with common concerns related to randomization processes and selective reporting
11	Effects of eHealth-Based Multiple Health Behavior Change Interventions on Physical Activity, Healthy Diet, and Weight in People With Noncommunicable Diseases: Systematic Review and Meta-analysis	Duan et al	2021	Multiple countries (predominantly high- and middle-income countries)	Journal of Medical Internet Research	systematic review and meta-analysis	people with noncommunicable diseases	January 2000-March 2020	15	NR	To systematically summarize the characteristics of eHealth-based multiple health behavior change (MHBC) interventions and to meta-analyze their effectiveness in improving physical activity, healthy diet, and weight-related outcomes among adults with noncommunicable diseases.	web sites or pages, telephone counseling, text messaging	diet,physical activity	age, gender/sex	6 weeks to 12 months; intervention intensity and contact frequency varied across studies	eHealth-based MHBC interventions significantly improved physical activity and healthy diet outcomes among adults with NCDs but did not significantly affect weight outcomes. Subgroup analyses by age and gender did not reveal significant effect modification, although evidence was limited.	Cochrane Risk of Bias Tool; included trials were generally of moderate to high quality; no evidence of publication bias detected
12	Behavior change techniques in physical activity eHealth interventions for people with cardiovascular disease: Systematic review.	Duff et al	2017	Multiple countries (Europe, North America, Australia, New Zealand, Asia)	Journal of Medical Internet Research	systematic review	people with cardiovascular disease	2000–2016	23	3500	To identify and describe the behavior change techniques applied in eHealth physical activity interventions designed for adults with cardiovascular disease	Internet,web-based program,mobile phone, telemonitoring	physical activity	age, gender/sex	Follow-up ranged from 3 weeks to 16 months; average intervention duration approximately 4.5 months	eHealth interventions for cardiac populations commonly incorporated multiple BCTs (mean 7.2 per intervention), most frequently information about health consequences and goal setting; evidence suggests eHealth interventions are at least comparable to standard cardiac rehabilitation in improving physical activity outcomes	Risk of bias assessed using the Cochrane Collaboration Risk of Bias Tool; included studies rated as low, unclear, or high risk of bias, with substantial heterogeneity across study designs
13	Mobile health interventions for physical activity, sedentary behavior, and sleep in adults aged 50 years and older: A systematic literature review.	Elavsky et al	2019	Multiple countries (predominantly high-income countries)	Journal of Aging and Physical Activity	systematic review	older adults	Database inception-2018	52	5882	To systematically review and synthesize evidence on the effectiveness of physical activity interventions targeting midlife and older women, with particular attention to intervention characteristics, delivery modes, and behavioural outcomes.	cell phones, text messaging, and mobile apps	sleep,physical activity,sedentary behavior	age	Intervention duration ranged from 6 weeks to 24 months; contact frequency varied widely	Physical activity interventions were generally effective in increasing activity levels among midlife and older women, particularly when incorporating behavioural theory and ongoing support; however, evidence was largely derived from homogeneous samples, limiting insights into broader social inequalities.	Study quality assessed using criteria adapted from previous reviews; methodological quality varied, with common limitations including lack of blinding and reliance on self-reported outcomes
14	Effectiveness of mobile phone and web-based interventions for diabetes and obesity among African American and Hispanic adults in the United States: Systematic review.	Enyioha et al	2022	United States	JMIR Public Health and Surveillance	systematic review	adults	Database inception-September 23, 2020	7	942	To systematically review and synthesize evidence on the effectiveness of mobile phone–based and web-based interventions for improving diabetes- and obesity-related outcomes among African American and Hispanic adults in the United States.	cellular phone calls, text messaging,web-based apps,mobile apps	physical activity	race/ethnicity	3–12 months; SMS frequency ranged from multiple times daily to several times weekly	mHealth and web-based interventions were associated with moderate evidence of weight loss and limited evidence of improved glycaemic control among African American and Hispanic adults; however, the overall evidence base was small, highlighting persistent underrepresentation of minority populations in digital health research.	Cochrane Risk of Bias Tool; overall strength of evidence rated as moderate for weight loss and low for diabetes outcomes
15	The Effectiveness of New Digital Technologies in Increasing Physical Activity Levels and Promoting Active and Healthy Ageing: A Narrative Review	Greco et al	2023	Multiple countries (predominantly high-income countries)	Health & Social Care in the Community	narrative review	older adults	January 2010-May 2022	21	1786	To summarize and critically evaluate existing evidence on the effectiveness of information and communication technologies and other digital technologies in increasing physical activity levels and promoting active and healthy ageing among apparently healthy older adults.	web-based interventions,virtual game-based intervention	physical activity	age, gender/sex	Intervention duration ranged from 4 weeks to 12 months; follow-up rarely exceeded 6 months	Digital technologies, including web-based platforms, mobile applications, wearable devices, and exergames, show potential to increase physical activity levels and reduce sedentary behaviour among apparently healthy older adults in the short term; however, substantial heterogeneity, small sample sizes, and lack of long-term follow-up limit conclusions regarding sustained behavioural change and equ…	Narrative review checklist applied; no formal risk of bias assessment of included studies
16	Feasibility, usability, and acceptability of online mind–body exercise programs for older adults: A scoping review.	Gravesande et al	2023	Multiple countries (predominantly United States, Canada, United Kingdom, Hong Kong, Thailand)	Journal of Integrative and Complementary Medicine	scoping review	older adults	Database inception – February 21, 2022	18	715	To map the available evidence on the feasibility, usability, acceptability, barriers, and facilitators of synchronous and asynchronous online mind–body exercise programs (e.g., Tai Chi, yoga, qigong) for older adults.	videoconferencing systems, DVDs, videolinks, videoswebsites	physical activity	age	Intervention duration ranged from 4 to 48 weeks; frequency varied across programs	Online mind–body exercise programs for older adults are generally feasible and acceptable, with high retention and user satisfaction; however, barriers related to technology access, home environment, and internet connectivity may limit participation for some groups.	PRISMA-ScR–guided scoping review; no formal risk of bias assessment conducted
17	A systematic review of electronic and mobile health physical activity interventions for African American and Hispanic women.	Joseph et al	2019	United States	Journal of Physical Activity and Health	systematic review	african american and hispanic women	2000 – August 2017	10	860	To evaluate the existing scientific literature on electronic and mobile health (e- and mHealth) interventions designed to promote physical activity among African American and Hispanic women.	mobile phone or smartphone, social media platform,internet-based website, e-mail, or text messaging	physical activity	race/ethnicity, gender/sex	Intervention duration ranged from 1 to 12 months (median = 3 months); most interventions short-term	e- and mHealth interventions show preliminary effectiveness in increasing physical activity among African American and Hispanic women; however, most evidence comes from small pilot studies, and larger, rigorously designed randomized controlled trials with longer follow-up are needed.	PRISMA-guided systematic review; study quality assessed using a composite quality rating scale (Whitt-Glover et al.), with overall quality ranging from low to moderate (median score = 5.5/13)
18	mHealth interventions to address physical activity and sedentary behavior in cancer survivors: A systematic review.	Khoo et al	2021	Multiple countries (predominantly high-income countries: United States, Australia, Canada, Republic of Korea, France, UK, Netherlands, Germany, Spain)	International Journal of Environmental Research and Public Health	systematic review	cancer survivors	2000 – 13 April 2020	31	1977	To identify, evaluate, and synthesize evidence on the effectiveness of mobile health (mHealth) interventions in promoting physical activity and reducing sedentary behavior among cancer survivors.	web-based apps, email,text messages, website,activity trackers	physical activity,sedentary behavior	place of residence	Intervention duration ranged from 2 weeks to 6 months; most commonly 8–12 weeks	mHealth interventions combined with personal contact show strong evidence for increasing moderate-to-vigorous physical activity among cancer survivors; evidence for effects on total physical activity, step counts, and sedentary behavior is limited or inconclusive.	Cochrane RoB 2 tool for randomized trials and ROBINS-I for non-randomized studies; overall quality mixed, with many non-RCTs rated as high risk or unclear risk of bias
19	Personalised eHealth interventions in adults with overweight and obesity: A systematic review and meta-analysis of randomised controlled trials.	Lau et al	2020	Multiple countries (predominantly United States, Australia, Israel)	Preventive Medicine	systematic review	overweight adults	Database inception – September 6, 2018	15	5816	To evaluate the effectiveness of personalised eHealth interventions in reducing body weight and to identify effective components, formats, and approaches of such interventions.	mobile apps, websites, web-based program, text messaging, technology-based systems, social media, wearable devices, video calls	diet	age, gender/sex	Intervention duration ranged from 12 to 48 weeks; most effective duration 12–14 weeks	Personalised eHealth interventions significantly reduce body weight, BMI, waist circumference, and blood pressure in adults with overweight or obesity; combinations of tailored content and customised feedback with human support are most effective.	Cochrane Risk of Bias Tool for RCTs; GRADE used to assess certainty of evidence, which ranged from very low to low
20	Digital health interventions for adult patients with cancer evaluated in randomized controlled trials: Scoping review.	Lee et al	2016	Multiple countries (predominantly high-income countries)	Journal of Medical Internet Research	and meta-analysis	patients with cancer	Database inception – March 2020	231	NR	To systematically evaluate the effectiveness of digital health interventions on physical activity outcomes in adults and to examine whether intervention characteristics influence effectiveness.	web-based intervention	physical activity, sleep	age, disease	Intervention duration ranged from 4 weeks to 24 months; intervention frequency varied widely	Digital health interventions are associated with small to moderate increases in physical activity among adults; greater effects are observed in interventions incorporating behavior change techniques such as goal setting, feedback, and self-monitoring.	Cochrane Risk of Bias Tool; overall study quality ranged from low to moderate, with common concerns related to lack of blinding and self-reported outcomes
21	The effectiveness of a wearable activity tracker-based intervention to improve physical activity levels in sedentary older adults: A systematic review and meta-analysis.	Liu et al	2020	United States, Canada, Netherlands	Archives of Gerontology and Geriatrics	scoping review	older adults	January 2008 – December 2018	10	1035	To evaluate the effectiveness of WAT-based interventions grounded in behavior change techniques (BCTs) in improving physical activity levels among sedentary older adults, and to describe the BCTs used.	wearable activity tracker	physical activity	age	Intervention duration ranged from 5 weeks to 12 months; most commonly 12 weeks; follow-up beyond intervention limited (6–10 months in 2 studies)	WAT-based interventions grounded in BCTs significantly improve step counts and MVPA among sedentary older adults in the short term compared with passive controls; effects are inconclusive when compared with active controls (pedometers) and among the oldest-old adults.	Cochrane Risk of Bias Tool used; most studies rated as unclear or high risk of bias due to allocation concealment, detection bias, attrition, and selective reporting; only 2 studies judged overall low risk of bias
22	Effect of technology‑supported interventions on prenatal gestational weight gain, physical activity, and healthy eating behaviors: A systematic review and meta‑analysis.	Leonard et al	2021	United States	Journal of Technology in Behavioral Science	systematic review and meta-analysis	pregnant women	Database inception – July 2020	21	6265	To systematically review the effectiveness and characteristics of mobile health interventions designed to promote physical activity in adult populations.	tracking tools incorporating devices daily	diet, physical activity	gender/sex	Intervention duration ranged from 4 weeks to 12 months; frequency varied across studies	Mobile health interventions demonstrate small to moderate positive effects on physical activity outcomes among adults, particularly when interventions include self-monitoring and feedback components.	Cochrane Risk of Bias Tool; overall methodological quality varied, with frequent concerns related to performance bias and reliance on self-reported outcomes
23	Digital behaviour change interventions to increase vegetable intake in adults: A systematic review.	Livingstone et al	2023	Multiple countries (predominantly high-income countries; Australia, USA, Europe, Asia)	International Journal of Behavioral Nutrition and Physical Activity	systematic review and meta-analysis	adults	January 2000 – August 2022	30	13365	To describe the effectiveness of digital interventions to increase vegetable intake, examine links between effectiveness and co-design, personalisation, behavioural theories and policy frameworks, and identify features contributing to effectiveness	smartphone apps, text messages, websites,	diet	age,place of residence	Intervention duration ranged from 3 days to 24 months; follow-up mostly <6 months	Few digital interventions were effective in increasing vegetable intake; embedding behaviour change theory and stakeholder involvement was more common in effective interventions, while disadvantaged populations were under-represented	Risk of bias assessed using Cochrane RoB 2, RoB 2 CRCT and ROBINS-I; majority of included studies rated high or serious risk of bias
24	Effects of digital sleep interventions on sleep among college students and young adults: Systematic review and meta-analysis.	Lu et al	2025	Multiple countries (predominantly high-income countries)	Journal of Medical Internet Research	systematic review	college students	Database inception-October 2024	13	5251	To systematically examine how equity considerations are addressed in the design, implementation, and evaluation of digital health interventions for lifestyle behaviour change, and to identify gaps in the consideration of social inequalities across intervention stages.	virtual therapist	sleep	gender/sex	Intervention duration ranged from several weeks to over 12 months; reporting of intensity and frequency was inconsistent	Most digital health interventions for lifestyle behaviour change insufficiently considered equity across design and evaluation stages, with limited adaptation for socially disadvantaged groups. As a result, interventions risk preferentially benefiting users with higher socioeconomic resources and digital literacy.	Mixed Methods Appraisal Tool (MMAT); overall methodological quality was moderate, with frequent lack of explicit equity reporting and inconsistent use of subgroup analyses
25	Associations between digital health intervention engagement, physical activity, and sedentary behavior: Systematic review and meta-analysis.	Mclaughlin et al	2021	Multiple countries (predominantly high-income countries)	Journal of Medical Internet Research	systematic review and meta-analysis	adults	Database inception – April 2022	19	7876	To systematically review the effectiveness of digital interventions aimed at increasing vegetable intake in adults and to examine intervention design features, theoretical underpinnings, and equity-related considerations.	mobile apps,web-based intervention,smartphone	physical activity, sedentary behaviour	age, gender/sex, income	Intervention duration ranged from 4 weeks to 12 months; most studies short-term	Digital interventions showed small and inconsistent improvements in vegetable intake; effectiveness was more likely when interventions were theory-based, while evidence suggested a risk of widening dietary inequalities due to limited reach and effectiveness among disadvantaged groups.	Quality appraisal conducted using standardized criteria; overall methodological quality mixed, with frequent issues related to selection bias, self-reported outcomes, and inadequate reporting of equity considerations
26	Effectiveness of eHealth weight management interventions in overweight and obese adults from low socioeconomic groups: A systematic review.	Myers-Ingram et al	2023	United States	Systematic Reviews	systematic review and meta-analysis	adults	Database inception – May 2021	4	373	To identify existing eHealth weight management interventions targeting adults with overweight/obesity from low SES backgrounds and to evaluate their effects on weight loss, physical activity, and fitness outcomes.	web-based, mobile apps, text, social media	physical activity	income, education,occupation/employment	Intervention duration ranged from 1 to 12 months; follow-up up to 18 months in one study	eHealth interventions can lead to short-term weight loss and increases in physical activity among adults with low SES; however, evidence is limited to a small number of predominantly US-based studies with modest sample sizes, and long-term effectiveness remains uncertain.	Risk of bias assessed using Joanna Briggs Institute (JBI) Critical Appraisal Tools; all included studies rated as low risk of bias, though overall evidence base was limited and heterogeneous
27	Effectiveness of pedometer- and accelerometer_x0002_based interventions in improving physical activity and health-related outcomes among college students: A systematic review and meta-analysis	Peng et al	2022	Multiple countries (mainly developed countries; USA, Europe, East Asia)	Digital Health	systematic review	college students	Database inception–February 2022	9	527	To evaluate the effectiveness of pedometer- and accelerometer-based digital health interventions on physical activity and related health outcomes among college students.	smartphone apps, wearable activity trackers (pedometers or accelerometers), social media,online websites	physical activity, sedentary behaviour	gender/sex	Intervention duration ranged from 1 week to one academic semester; frequency varied across studies	Wearable-based digital interventions significantly improved physical activity levels and modestly improved weight-related outcomes among college students, with small to moderate effect sizes.	Cochrane Risk of Bias Tool; included studies showed mixed risk of bias, with common concerns related to performance and detection bias
28	Using step counters to promote physical activity and exercise capacity in patients with chronic obstructive pulmonary disease: a meta‑analysis.	Qiu et al	2018	Multiple countries (predominantly Europe; some Asia/North America)	Therapeutic Advances in Respiratory Disease	systematic review and meta-analysis	patients with chronic obstructive pulmonary disease	2006–2017	15	1316	To evaluate whether step counter use increases physical activity and improves exercise capacity in patients with COPD, and to identify potential moderators of intervention effects.	step-counters,mobile apps,	physical activity	age, gender/sex	Intervention duration ranged from 1 to 12 months; effects mainly observed in short-term (<6 months) interventions	Step counter use significantly increased physical activity and improved exercise capacity in COPD patients in the short term; benefits were attenuated in patients with severe COPD and in longer-duration interventions, indicating limited long-term effectiveness and differential benefits across patient subgroups.	Risk of bias assessed using the Cochrane Collaboration tool; overall risk of bias low to moderate, with common issues related to incomplete outcome data and limited use of intention-to-treat analyses
29	Effectiveness of eHealth nutritional interventions for middle‑aged and older adults: Systematic review and meta‑analysis.	Robert et al	2021	Singapore	Journal of Medical Internet Research	systematic review	middle-aged and older adults	2014–2019	70	19400	To evaluate the effectiveness of eHealth-delivered nutritional interventions on health and behavioral outcomes in middle-aged and older adults	mobile apps, web-based app, phone calls	diet	age	Most interventions lasted 3–6 months (range: ≤3 months to >12 months)	eHealth nutritional interventions generally improved anthropometric and clinical outcomes (e.g., weight, BMI, HbA1c), but effects on dietary behavioral outcomes were mixed; substantial heterogeneity observed	CONSORT 2010 checklist used; study quality ranged from 44% to 85%, overall judged as fair to good
30	mHealth‑supported interventions with potential to address sedentary behavior in older adults: A scoping review.	Schoeppe et al	2016	Multiple countries (predominantly high-income countries)	Journal of Aging and Physical Activity	and meta-analysis	adults	January 2010-May 2022	27	2969	To summarize and critically evaluate existing evidence on the effectiveness of information and communication technologies and other digital technologies in increasing physical activity levels and promoting active and healthy ageing among apparently healthy older adults.	apps,web	diet,physical activity, sedentary behaviour	age,gender/sex	mHealth and web-based interventions were associated with moderate evidence of weight loss and limited evidence of improved glycaemic control among African American and Hispanic adults; however, the overall evidence base was small, highlighting persistent underrepresentation of minority populations in digital health research.	Cochrane Risk of Bias Tool; overall strength of evidence rated as moderate for weight loss and low for diabetes outcomes
31	Effectiveness of mobile health interventions promoting physical activity and lifestyle interventions to reduce cardiovascular risk among individuals with metabolic syndrome: Systematic review and meta-analysis.	Sequi-Dominguez et al	2020	Multiple countries (USA, Canada, Germany, Republic of Korea)	Journal of Medical Internet Research	systematic review and meta-analysis	adults with metabolic syndrome	Database inception – August 2019	9	709	To analyze the effects of mobile-based health interventions promoting physical activity and healthy lifestyle behaviors on cardiometabolic risk indicators among individuals with metabolic syndrome	mobile apps, phone calls, web	physical activity	age	Intervention duration ranged from 8 to 48 weeks; number of clinical encounters ranged from 2 to 24	Mobile-based physical activity and lifestyle interventions produced significant improvements in body composition, blood pressure, fasting plasma glucose, and HDL-C among adults with metabolic syndrome; evidence was limited by small study numbers and high heterogeneity	Risk of bias assessed using the Cochrane Risk of Bias Tool for RCTs and the Quality Assessment Tool for Quantitative Studies for non-RCTs; 7 of 9 studies rated high risk of bias, 2 moderate risk
32	A systematic umbrella review and meta-meta-analysis of eHealth and mHealth interventions for improving lifestyle behaviours.	Singh et al	2023	Multiple countries (global; predominantly high-income countries)	NPJ Digital Medicine	systematic review	adults	Database inception – 1 June 2023	47	20687	To synthesise evidence from meta-analyses of RCTs on the effectiveness of e- and m-Health interventions for improving physical activity, sedentary behaviour, diet and sleep, and to examine subgroup differences by participant and intervention characteristics	chatbots, web	sleep,physical activity, fruit and vegetable consumption	SES,digital health literacy	Intervention durations varied widely across included reviews; mostly short- to medium-term (weeks to months); frequency varied by intervention type	E- and m-Health interventions produce small-to-moderate improvements across physical activity, sedentary behaviour, diet, sleep and weight outcomes in adults; effects are broadly consistent across populations, though evidence on equity impacts is limited	Methodological quality assessed using AMSTAR-2; majority of included reviews rated critically low or low confidence; overall evidence graded as level A (consistent level-1 evidence) for primary outcomes
33	The effectiveness of eHealth technologies on weight management in pregnant and postpartum women: Systematic review and meta-analysis.	Sherifal et al	2017	United States, Spain, United Kingdom, Canada	Frontiers in Public Health	systematic review and meta-analysis	pregnant and postpartum women	1990 – July 5, 2016	10	525	To assess the effectiveness of eHealth technologies for managing weight (loss, gain, or maintenance) during pregnancy and postpartum, and to examine effects on nutrition and physical activity behaviors	common eHealth technological elements	diet,physical activity	gender/sex	Intervention duration ranged from 6–26 weeks (pregnancy) and 23–52 weeks (postpartum); frequency ranged from daily to biweekly contacts	eHealth interventions were associated with significant weight loss in postpartum women but showed non-significant effects on gestational weight gain during pregnancy; evidence on physical activity and nutrition outcomes was mixed	Risk of bias assessed using the Cochrane Risk of Bias Tool; 7 studies rated unclear risk, 2 high risk, and 1 low risk of bias
34	Is the uptake, engagement, and effectiveness of exclusively mobile interventions for the promotion of weight-related behaviors equal for all? A systematic review	Szinay et al	2023	Multiple countries (USA, UK, Germany, Japan, India, Saudi Arabia)	Obesity Reviews	systematic review	adults	Database inception – July 2021	16	290039	To investigate whether uptake, engagement with, and effectiveness of exclusively mobile interventions for diet, physical activity, and sedentary behavior differ according to social inequality indicators.	smartphone,PDAs, wearable activity tracker	diet,physical activity	age, education,race/ethnicity,gender/sex,income,location,occupation,employment	Intervention duration ranged from 4 weeks to 24 months; intervention frequency varied widely	Evidence for a digital divide in exclusively mobile interventions is limited and inconsistent; most moderate-quality studies reported no clear inequalities in uptake, engagement, or effectiveness, highlighting a lack of robust evidence rather than equity assurance.	Risk of bias assessed using Cochrane RoB 2.0 (RCTs) and EPHPP (non-randomized studies); no included study rated as low risk/high quality overall; most RCTs had some concerns, non-randomized studies rated weak quality
35	Inequities in health care services caused by the adoption of digital health technologies: Scoping review	Yao et al	2022	Multiple countries (predominantly United States, United Kingdom, Norway)	Journal of Medical Internet Research	scoping review	adults	1990–2020	41	NR	To identify and describe health care service inequities caused by the adoption of digital health technologies, examine influencing factors, and summarize countermeasures to promote health equity.	common eHealth technological elements	sleep,physical activity,sedentary behavior	age, race/ethnicity, region, SES, and education level, together with health conditions and eHealth literacy	Not applicable / not systematically reported	Adoption of digital health technologies has contributed to inequities in health care services, manifested through unequal access to technologies and differential health outcomes across population groups; targeted actions by governments, health systems, and technology providers are needed to mitigate these inequities.	PRISMA-ScR–guided scoping review; no formal risk of bias assessment conducted
36	Measurement of adherence to mHealth physical activity interventions and exploration of the factors that affect the adherence: Scoping review and proposed framework.	Yang et al	2022	Multiple countries (predominantly high-income countries)	Journal of Medical Internet Research	scoping review	adults	Database inception – January 2022	54	8975	To evaluate the effectiveness of mobile health interventions in increasing physical activity and reducing sedentary behavior in adults, and to explore potential moderators of intervention effectiveness.	smartphones, smartwatches, PDAs, wristbands, and other wireless technologies	physical activity	gender/sex, age, education	Intervention duration ranged from 4 weeks to 24 months; short-term interventions showed larger effects	Mobile health interventions significantly increased physical activity and reduced sedentary behavior in adults, with small to moderate effect sizes; substantial heterogeneity existed across studies, and evidence on differential effects by population subgroup was limited.	Risk of bias assessed using the Cochrane Risk of Bias Tool; most studies rated as having some concerns or high risk of bias due to lack of blinding and reliance on self-reported outcomes
37	The effectiveness of digital interventions for increasing physical activity in individuals of low socioeconomic status: A systematic review and meta-analysis	Western et al	2021	Multiple countries (North America, Europe, Australia, Asia, South America)	International Journal of Behavioral Nutrition and Physical Activity	systematic review and meta-analysis	adults	January 1990-March 2020	19	5419	To examine whether digital physical activity interventions are effective in low socioeconomic status (SES) populations, whether effectiveness differs between low and high SES groups, and whether the number or type of behavior change techniques is associated with intervention effects.	smartphone apps, text messages, websites,	physical activity	SES	Intervention duration ranged from 8 weeks to 12 months	Digital physical activity interventions do not show equivalent effectiveness across socioeconomic groups; there is little evidence of benefit for low SES populations, whereas small-to-moderate positive effects are observed in high SES groups, suggesting a risk of widening health inequalities.	Cochrane Risk of Bias tool (RoB 2); most studies had low to moderate risk of bias, with some concerns related to blinding and self-reported outcomes
38	Wearable technology-delivered lifestyle intervention amongst adults with overweight and obese: A systematic review and meta-regression.	Wong et al	2022	Multiple countries (11 countries; mainly US, Australia, Europe, East Asia)	International Journal of Nursing Studies	systematic review and meta-analysis	overweight adults	Inception – Dec 8, 2020	30	5391	To evaluate the effectiveness of wearable technology–delivered lifestyle interventions on weight and physical activity outcomes, and to explore moderators via subgroup and meta-regression analyses	wearable devices, accelerometers, pedometers, tailored wearable systems	physical activity	location, age	Intervention duration ranged from 4 weeks to 27 months; frequency varied by trial	Wearable technology–delivered lifestyle interventions significantly improve weight change, BMI change, waist circumference change, physical activity, and blood pressure, particularly in multicomponent and longer interventions	Cochrane Risk of Bias Tool v1; majority low risk; GRADE used—evidence rated moderate to high for PA and anthropometric changes
39	Digital health interventions for cardiac rehabilitation: Systematic literature review.	Wongvibulsin et al	2021	Multiple countries (predominantly high-income countries: United States, Europe, Australia)	Journal of Medical Internet Research	systematic review	people with cardiac rehabilitation	Database inception – January 2020	31	7608	To review and synthesize evidence on the effectiveness, feasibility, and implementation characteristics of digital health interventions used to deliver or augment cardiac rehabilitation.	telephone calls, text messages, apps	physical activity	digital health literacy	Intervention duration ranged from 6 weeks to 12 months; frequency varied by program design	Digital health–supported cardiac rehabilitation is feasible and can improve physical activity, exercise adherence, and cardiovascular risk factors; however, evidence is largely derived from selected populations, with limited reporting on reach and equity.	Methodological quality assessed using Cochrane Risk of Bias Tool for RCTs and ROBINS-I for nonrandomized studies; overall risk of bias ranged from low to moderate, with common issues related to selection bias and lack of blinding
40	The effectiveness of wearable activity trackers for increasing physical activity and reducing sedentary time in older adults: A systematic review and meta-analysis.	Wu et al	2023	Multiple countries (predominantly high-income countries; USA, UK, Europe, Australia, Japan, China)	Digital Health	systematic review and meta-analysis	older adults	Database inception – September 10, 2022	45	7144	To evaluate the effectiveness of wearable activity trackers on daily steps, MVPA, total daily physical activity, and sedentary time in older adults, and to explore potential moderators of intervention effects through subgroup and meta-regression analyses.	wearable activity trackers	physical activity,sedentary behavior	age	Intervention duration ranged from 4 weeks to 53 weeks; short-term interventions showed greater MVPA effects	Wearable activity trackers significantly increase physical activity and modestly reduce sedentary time in older adults; effects on MVPA are greater among younger older adults and when interventions are combined with additional support components.	Cochrane Risk of Bias Tool; many studies had unclear or high risk in performance and detection bias, overall certainty of evidence ranged from very low to moderate
41	Effectiveness of holistic mobile health interventions on diet, and physical, and mental health outcomes: a systematic review and meta-analysis	Zheng et al	2023	Multiple countries (predominantly high-income countries)	eClinicalMedicine	systematic review and meta-analysis	adults	Database inception – June 2022	34	5691	To evaluate the effectiveness of mobile health interventions on weight loss, physical activity, and related lifestyle outcomes among adults with overweight or obesity.	mobile apps, short-message services, and mobile device-compatible websites	diet	place of residence,SES	Intervention duration ranged from 8 weeks to 24 months; intervention intensity varied	Mobile health–based lifestyle interventions led to modest but significant weight loss and improvements in physical activity among adults with overweight or obesity, though heterogeneity across studies was substantial.	Cochrane Risk of Bias Tool; overall study quality was mixed, with common concerns related to lack of blinding and incomplete outcome data
